# Supplementary material for: Overview of microbial profiles in human hepatocellular carcinoma and adjacent nontumor tissues
Source: J Transl Med. 2023 Feb 2;21:68. doi: 10.1186/s12967-023-03938-6 (PMC9893660; doi:10.1186/s12967-023-03938-6)
Supplement: Supplementary file 2 — Additional file 2. Table S1 OTU annotation of HCC and paracancerous tissue. [file 12967_2023_3938_MOESM2_ESM.csv]

OTU_ID	T01	T41	T02	T03	T42	T04	T05	T43	T06	T07	T08	T09	T10	T11	T44	T12	T13	T14	T15	T16	T17	T18	T19	T20	T21	T22	T23	T24	T25	T26	T27	T28	T29	T30	T45	T31	T32	T33	T34	T35	T36	T37	T46	T38	T39	T40	N01	N47	N02
OTU1	0.057111	0.061921	0.048198	0.007594	0.072531	0.023205	0.054361	0.089607	0.024697	0.05943	0.085657	0.064898	0.064511	0.061885	0.064646	0.046726	0.035948	0.042816	0.024122	0.037614	0.066198	0.073083	0.046668	0.050723	0.073065	0.061152	0.034813	0.065616	0.055476	0.033568	0.058545	0.113722	0.10527	0.094991	0.080361	0.039748	0.079703	0.075792	0.052653	0.060108	0.059676	0.059347	0.079306	0.073498	0.070637	0.056067	0.050379	0.071793	0.075682
OTU2	0.062306	0.075823	0.054319	0.005509	0.067144	0.031597	0.072286	0.032789	0.015297	0.060604	0.060629	0.044539	0.078745	0.081899	0.076173	0.072568	0.044844	0.029122	0.033297	0.067474	0.084937	0.085254	0.065082	0.076984	0.097442	0.098855	0.033947	0.079178	0.069608	0.050378	0.083168	0.078005	0.075268	0.076637	0.077112	0.046304	0.112771	0.08991	0.094793	0.04509	0.11272	0.075078	0.113349	0.070176	0.1548	0.088586	0.050323	0.088317	0.088616
OTU3	0.06782	0.09065	0.039913	0.009223	0.10241	0.059793	0.093145	0.063362	0.010331	0.108052	0.09468	0.038794	0.105352	0.118599	0.116059	0.089205	0.061117	0.065297	0.049112	0.073962	0.128944	0.120828	0.050801	0.079959	0.126749	0.121783	0.076701	0.053744	0.087453	0.054134	0.206325	0.163344	0.142742	0.132275	0.140016	0.063361	0.168346	0.154765	0.165396	0.118202	0.158157	0.156192	0.168759	0.188106	0.184941	0.075121	0.059392	0.128611	0.099847
OTU4	0.028797	0.026376	0.046513	0.004427	0.047926	0.020652	0.02441	0.039558	0.010461	0.020974	0.062028	0.028631	0.037528	0.048497	0.043934	0.054554	0.024099	0.023439	0.015633	0.039946	0.049409	0.055708	0.019495	0.030718	0.054295	0.043486	0.028851	0.03292	0.029269	0.055483	0.049931	0.035038	0.042857	0.068494	0.054936	0.022429	0.066749	0.035974	0.063984	0.031358	0.034283	0.05185	0.059702	0.060525	0.071281	0.041024	0.022207	0.066612	0.032533
OTU5	0.023639	0.039609	0.031145	0.002273	0.007042	0.051063	0.018898	0.040678	0.013374	0.026309	0.01373	0.024245	0.01621	0.041778	0.023981	0.033236	0.011504	0.046254	0.013402	0.012903	0.017385	0.025177	0.019069	0.027827	0.024956	0.032106	0.025323	0.034534	0.027801	0.038064	0.043652	0.053526	0.073767	0.037329	0.040359	0.019112	0.028111	0.027872	0.008011	0.050904	0.078292	0.042205	0.033639	0.031558	0.046873	0.028541	0.018791	0.017143	0.054912
OTU6	0.038481	0.055524	0.039336	0.002638	0.02266	0.054706	0.039902	0.052695	0.020367	0.051629	0.033734	0.039588	0.025904	0.065492	0.023043	0.02418	0.016498	0.032038	0.006208	0.022525	0.017748	0.013582	0.04209	0.042034	0.043002	0.043905	0.02766	0.028624	0.027961	0.058822	0.027684	0.072531	0.04764	0.084406	0.048623	0.014619	0.034692	0.028481	0.035748	0.061166	0.056956	0.031449	0.034179	0.046621	0.054351	0.052538	0.021771	0.037921	0.031503
OTU7	0.027454	0.03506	0.017831	0.001674	0.028317	0.013613	0.033885	0.053079	0.005124	0.036152	0.026101	0.029293	0.044827	0.034646	0.038838	0.028045	0.025289	0.029131	0.016032	0.027985	0.034968	0.037826	0.030843	0.028171	0.048859	0.066807	0.030386	0.030855	0.044152	0.033976	0.050677	0.047833	0.050566	0.050702	0.034413	0.021397	0.062454	0.049349	0.044748	0.036151	0.04954	0.045973	0.054368	0.056316	0.059319	0.036185	0.018489	0.04382	0.030789
OTU8	0.005996	0.001023	0.001909	0.843499	0.003341	0.01149	0	0.001509	0.001163	0.001349	0.002789	0.001808	0.001874	0.00567	0.005569	0.021398	9.80E-05	0.00618	0.29291	0	0.00351	4.20E-05	0.008094	0.003354	0.011245	0.007108	0.000425	0.002314	0.005547	0.001321	0.004217	0	0	0	0.006177	0.004603	0.001459	0.001328	0	0.000384	0.004596	0.009127	0.002332	0.003071	0	0.001568	0	0.000203	0.011406
OTU9	0	0.001256	0	0.004908	0	0.004229	4.60E-05	7.80E-05	0.183097	0	0	0	0.001721	0	0	0	0.00791	0.349738	0.225771	0.011992	0.000858	0.003608	0.022723	0	0	4.30E-05	0.008544	0.001087	0	0.002774	0	0	0	0	0	0	0	0.00183	0	0	0	0	0	0	0	0.004975	0.081366	0.003067	0
OTU10	0.031531	0.00597	0.002711	0.027034	0.00565	0.021702	0.003587	0.000214	0.20357	0.000225	0.003287	0.003336	0.004166	0.000515	0	0.00561	0.007545	0.004547	0.017476	0.221026	0.039465	0	0.022685	0.000698	0.000331	0.000298	0.035022	0.038172	0.005909	0.000478	6.40E-05	0.001032	0.000146	7.10E-05	5.00E-05	0.000999	0	0.005304	0.009564	6.30E-05	0.003871	0.002395	0.004159	7.00E-05	0.004412	0.023104	0.174038	0.000209	0.007934
OTU11	0.023595	0.02906	0.018888	0.001839	0.022869	0.00853	0.025571	0.018097	0.007081	0.006126	0.021383	0.020162	0.020658	0.037779	0.019989	0.008946	0.01796	0.021502	0.011514	0.01814	0.034406	0.039148	0.024797	0.020286	0.028691	0.034876	0.020814	0.027162	0.021726	0.017466	0.027396	0.036372	0.036759	0.046586	0.028748	0.019774	0.055171	0.04942	0.025303	0.01054	0.035828	0.03377	0.037729	0.058455	0.045352	0.037143	0.019094	0.025456	0.023932
OTU12	0.00356	0.054665	0.022756	0.001405	0.015875	0	0.034739	0.007328	0.006532	0.010195	0.02895	0.021831	0.000774	0.012724	0.00746	0.006898	0.008307	0.000634	0.009831	0.015767	0.036789	0.011105	0.020954	0.021439	0.020554	0.000813	0.005196	0	0.077159	0.000112	0.006446	0	0	0	0.030772	0.016056	0.002904	0.000377	0.019976	0.005416	0	0.007882	0.010468	0.012875	0	0.006647	0.004816	0.025951	0.006657
OTU13	0.010257	0.012452	0.012415	0.000458	0.015214	0.010358	0.012917	0.00734	0.002588	0.019701	0.011311	0.013772	0.013032	0.028508	0.034593	0.007829	0.009342	0.010782	0.012475	0.012113	0.031638	0.010923	0.008113	0.012482	0.01955	0.009796	0.006822	0.006248	0.015183	0.011555	0.019189	0.022733	0.021367	0.007801	0.010229	0.010284	0.012104	0.011779	0.013692	0.016801	0.018151	0.022037	0.016849	0.016941	0.01585	0.012102	0.009205	0.016363	0.008396
OTU14	0.018819	0.004304	0.007683	0.001664	0.007404	0.012507	0.008727	0.016254	0.013612	0.005425	4.50E-05	0.008562	0.003177	0.013008	0.008043	0.01856	0.007275	0.008229	0.010468	0.003189	0.009804	0.012426	0.019863	0.009224	0.007068	0.010916	0.005809	0.007568	0.01989	0.00942	0.012436	0.024262	0.009298	0.019059	0.003601	0.006265	0.014287	0.000865	0.014241	0.04292	0.010139	0.028197	0.018704	0.005973	0.023936	0.009288	0.004768	0.003581	0.00765
OTU15	0.036237	0.050706	0.014499	0.005743	0.051306	0.044234	0.036726	0.042626	0.005897	0.032316	0.040041	0.022058	0.036167	0.065277	0.048938	0.027804	0.038099	0.024647	0.020568	0.033569	0.034064	0.067488	0.017401	0.022331	0.059673	0.026942	0.026203	0.033996	0.038153	0.034022	0.061305	0.023465	0.035655	0.043739	0.029137	0.019377	0.059608	0.050689	0.050984	0.060504	0.065986	0.041622	0.07991	0.043085	0.039597	0.04119	0.024286	0.030658	0.030298
OTU16	0.008721	0	0	0.003429	0.000363	0.010391	0	7.90E-05	0.086053	0	4.00E-05	4.00E-05	0.000229	0.00084	0.006116	0	0.011172	0.032884	0.002089	0.125763	0.004267	3.90E-05	0.007654	0	0	4.90E-05	0.00197	0.03427	0.002866	0.004415	0	0.000848	0	0.000117	0.000642	0	0	0.000309	0.001613	0.000228	0.016114	5.30E-05	0	0	0	0.024975	0.012084	0.001143	0.001203
OTU17	0.006064	0.012591	0.010046	0.000918	0.010202	0.007327	0.006052	0.005716	0.001794	0.013725	0.002688	0.008516	0.007164	0.016576	0.015364	0.012834	0.003043	0.004405	0.000165	0.012263	0.01202	0.014328	0.003936	0.008149	0.000916	0.023351	0.005644	0.010128	0.005102	0.006369	0.005301	0.015405	0.003156	0.023958	0.004047	0.004072	0.003254	0.023201	0.009065	0.011748	0.005545	0.015535	0.008144	0.005366	0.016047	0.01239	0.007553	0.015238	0.007542
OTU18	0.020873	0.009627	0.0036	0.002192	0.012186	0.056237	0.004833	0.027808	0.005895	0.017402	0.002862	0.043525	0.014508	0.005759	0.032075	0.009653	0.000762	0.003724	0.014583	0.009866	0.032687	0.012667	0.012342	0.018957	0.015613	0.044936	0.0009	0.023304	0.012865	0.005329	0	0.001385	0.025098	0	0.047988	0.005314	0.006975	0.011288	0.018867	0.015157	0	5.40E-05	0.011156	0	0.000338	0.004503	0.019882	0.048118	0.027493
OTU19	0.003576	0.00572	0.007731	0.002712	0.010477	0.009382	0.002609	0	0.005172	0	0.023704	0.007393	0.010497	0.00217	0.000675	0.004423	0.003011	0.001193	0.005458	0.011337	0.011704	0.00488	0.002325	0	0.013978	0	0.013279	0.008575	0	0	0	0	0	0.004212	0.005653	0	0	0.00749	0	0	0	0.007568	0	0	0.008242	9.00E-05	0.002125	0.010345	0.001797
OTU20	0.004893	0.014641	0.029847	0	0.023443	0.025684	0.010548	0.040444	0.006022	0.021086	0.00933	0.021872	0	0	0.01373	0.006772	0.003419	0	0	0	0.02196	0.010505	0	0	0.016488	0.0001	0	4.90E-05	3.80E-05	0	0	0.010956	0.000106	6.30E-05	0.008196	0.022747	0	0.014702	0.030137	0.019801	0.00013	0	0.000183	0.000119	3.90E-05	0.0089	0.000102	0.0125	0.011332
OTU21	0.004945	0.007894	0.004333	0.000282	0.012156	0.012298	0.0076	0.008389	0	0	0.000443	0.009263	0.000167	0.005681	0.00661	0.008266	0.002104	0.003563	0.00365	0.001729	0.005639	0.003749	0.014134	0.00279	0.006932	0.007303	0.002873	0	0	0	0.001915	0	0.006029	0.00732	0.004295	0.002921	0.006059	0.011132	0.006653	0	0.008814	0.004452	0	0.000923	0.004344	0.013728	0.012029	0.009882	0.018006
OTU22	0.007742	0	0	0.000541	0	0	0	0.005075	0.12044	0.004324	0.003702	0	0	0	0	0	0	0.048453	0.016112	0	0.000826	0	0.002731	0	0	0	0.061774	0.033043	0	0	0	0.002454	0	0	0	0.000605	0	0.001423	0	0	0.001167	0.004324	0.003599	0	0	0.000191	0.17726	0.02185	0
OTU23	0.002694	0	0	0.000212	0.000562	0.000568	0	0	0	0	0	0.011945	0.001202	0.003803	0.000347	0	0.16588	0	0.000156	0	0	0.000468	0	0	0	0.000829	0	0	0	0	0	0	0	0.000243	6.00E-05	0.00041	0	0.002732	0.000621	0.000331	0.019569	0.002441	0.000576	0	0	0.00107	0.000149	0.001091	0.000974
OTU24	0.016356	0.004367	0.000602	0.002972	0.00804	0.014571	0.012907	0.005501	0.010643	0.011729	0.029513	0.03983	0.009506	0.029668	0.04366	0.004067	0.007175	0.001025	0.001429	0.008615	0.002221	0.000818	0.019269	0.018987	0.007249	0.000766	0.0026	4.60E-05	0.012766	0.005874	0.004919	0	0	0.012496	0	0.000239	0.008773	0.014441	0.002171	0	0	0.002521	0.004137	0.000423	0	0.000932	0.002339	0	0.003908
OTU25	0	0	0.007479	3.50E-05	0	0	0	0.010093	0	0	0	0.021425	0.010839	0.010759	0.011124	0.001438	0	0	0.003479	0	0.006644	0.011311	0	0.002838	0	0.021214	0	0	0	0	0	0	0	0	0.011466	0.000777	0	0	0.007458	0	0	0	0	0	0	0	0.00092	0	0
OTU26	0.001054	0.003393	0.004253	0.000313	0.001463	0	0.003335	0.002272	0.000862	0.004434	0.005659	0.006413	0.001126	0.000933	0.0054	0.003105	0.002085	0.00117	0.001115	0.00151	0.000387	0.003473	0.008083	0.006408	0.002339	0.003081	0.003148	0.008602	0.009154	0.002824	0.002797	0.003469	0.009749	0.007711	0	5.40E-05	0.000881	0.000169	0.007404	0.008934	0.010305	0.002868	0.00115	0.003782	0.002906	0.00576	0.008548	0.002811	0.003505
OTU27	7.90E-05	4.70E-05	0.025228	0	0.014019	0.015199	0.004815	0	0	0.020162	0.024393	0.006095	0.010441	0	0	0	0.007175	4.30E-05	0.000347	0.008137	0.011126	0.013556	4.00E-05	3.80E-05	6.10E-05	0.001824	0.000152	0.016652	0.013445	0	0.013174	0	5.30E-05	0.000199	0.008633	0.117094	9.20E-05	0.008099	0.003665	3.50E-05	5.00E-05	0	6.00E-05	0.000165	0.006599	0.024576	0	0.007396	0.000148
OTU28	0.00451	0.000883	0.013517	0.000413	0	0.007502	0.000453	0.007915	0	0	0.00787	0.00648	0.000226	0.006689	0	0	0	0.002018	0	0.003782	0	0	0.00014	0.002733	0	0.003484	0.000958	0	0	0	0	0	0	0.00045	0.000128	0	0	0	0	0.000583	0.000843	0.001607	0.001927	0.00566	0	0.000794	0	0.001005	0.004126
OTU29	0.003785	0.004715	0.002378	0.000191	0.000512	0.004477	0.003174	0.010287	0.002732	0.003599	0.00038	0.000427	0.000316	0.005666	0.000466	0.004096	0.025329	0	0.000808	0.002284	3.90E-05	0.001994	0.001093	0.001986	0.002672	0.001654	0.002735	0.006642	0.00601	0.004895	0.000698	0.007226	0	0.002128	0.00813	0.000147	0.000987	0.000699	0.000567	2.40E-05	0	0.000963	0	0.0011	0.001984	0.00106	4.50E-05	0.001544	0.000967
OTU30	0.004027	0.012667	0.018253	0.001885	0.010548	0.025914	0.003445	7.10E-05	0.003262	0.028523	0	0.004695	0.006044	0	0.024283	0.004831	0.011109	0.003746	0.00198	0	0.010368	0.004754	4.90E-05	0.006971	0	0.001095	0.0001	0.000103	7.60E-05	0.000717	0.000123	0.001065	0.003108	0	0.008043	0.046513	0.008389	0.005574	0.007235	0.011174	7.00E-05	0.00689	0.010776	0.00485	0.008129	0	0.000339	0.003301	0.009568
OTU31	0.01601	0.005737	0	0.001122	0	0	0.010509	0.008778	0.000489	0.014048	0	3.50E-05	4.00E-05	0.007377	0.001978	0.01365	0	0	0	0.006373	4.40E-05	0	0	0.033313	0	0.00021	0.014556	0	0	0	0	0.000452	0	0	4.40E-05	0	0	0	0	0	0	0.000735	0	0.004738	0	0	0.002176	0.001998	0
OTU32	0.002303	0.000246	0.003487	6.80E-05	0.013479	0.034049	0.010489	0.01939	0.008557	0.007918	0.003538	0.005106	0.007725	0.000585	0.008026	0.001825	0.003542	0.002943	0.000525	0.000367	0.005683	0.007728	0.006231	0.012497	0.000674	0.000263	0.006381	0.000188	0	3.80E-05	0	0.00107	0.007581	7.20E-05	0.006786	0	0	0.011925	0	0	0	0.005925	0.010601	0.001913	0.000151	0.001187	0.002982	0.010751	7.00E-05
OTU33	0.005765	0	0.006772	3.40E-05	0.022106	0.000643	0.002996	0.005546	0	0.026498	0	0	0.016008	0	0	0	0.002678	8.00E-05	0.014163	0	0.006459	0	0	0	0.001911	0.000403	0.004449	0	0	0	0.012373	0	0.002324	0	0.00044	0.053206	0	0.000285	0.007216	0.006482	0.005724	0	0	0	5.50E-05	0.016106	4.00E-05	0	0
OTU34	0.001636	0.002255	0.003051	3.40E-05	0.001447	0.009336	0.001275	0.008095	0	0	0	0.000325	0.00325	0.002914	0.003621	0.001421	0.001187	0.001874	0.00132	0.002672	0.000935	0.002442	0.001891	0.001797	0	0.007276	0	0.008485	3.30E-05	0	0.003254	0.002259	0.004548	0.000244	0.008748	0	0.010532	0	0.006049	0.005921	0.00868	0	0.001574	0.004283	0.004718	0	0.006364	0.001319	0.002047
OTU35	0.009182	0	0.016433	0	0	0	0.014597	0.019456	0	0.003991	0.024964	0.010587	0	0	0	0	0	0.017119	0.002262	0.004111	0	0.002567	0	0.003684	0	0.002508	0.015411	0	0.016119	0	0	0	0	0	0	0.005411	0	0	0	0	0.000992	0	0	0.007067	0	0	0.001216	0	0
OTU36	0.010849	0.001296	0.003216	0.003893	0.004295	0.006327	0.001141	0.012453	0.003229	0.000921	0.00398	3.80E-05	0.00034	0.002485	0.003708	0.003761	0	0.003344	0	0.001034	0.000546	0.002221	0.002515	0.005387	0.00335	0.000272	0.00529	0.002441	0	0.000143	0.004676	0	0	0.004048	0.004642	4.20E-05	0.00154	0.009863	0.003464	0.005865	0.002579	0.003545	0.001318	0.000888	0.000891	0.002197	0	0.002811	0.004935
OTU37	0.019196	0.007879	0.000853	0	0.007186	0	0.038972	0	0.006957	0.015122	0	0.014457	0.017587	0	0.004866	0	0	0	0.008492	0	0	0.013712	0	0	0	5.70E-05	0.01492	0	0	0	0	0	0	0	0	0	0	0	0	0	0	0	0.001118	0	0	0	0	0.011689	0.012721
OTU38	0.002855	0.001961	0.00991	9.90E-05	0.010491	0.024283	0.010803	0.00068	0.011033	0.000283	0.003541	0.008962	0.006591	0.003792	0.004487	0.009076	0.001464	0.003399	0	0	0.003114	0.002723	0.009302	0.004502	0.007762	0.002839	0.002165	0	0	0	0	0	0	0	0.001317	0.003779	0	0.009711	0.000289	0	0.009864	0	0.019365	0.002287	0.001859	0.003624	0	0	0.001886
OTU39	0	0	0.011484	0.00096	0	0.001912	0.003718	0.014866	0.003572	0.006303	0.002335	0.020264	0	0	0.003228	0	4.10E-05	0.00621	0	0	0.004868	0.006544	0	0	0	0.000154	0	0.001472	0	0	0	0.021736	0	0	0.000357	0.01777	0	4.90E-05	0.00157	0	6.70E-05	5.30E-05	0.000435	0	0.005859	0.006842	0	0.013749	0
OTU40	0.001829	0.000222	0.000862	0	0.008571	0	0.00196	0.000441	0.003142	0.002923	0.003128	0	0.002212	0.00187	0.003103	0.00398	0.00117	0	0.002802	0.006276	0.0067	0	0.000652	0.008525	0.001575	0.002165	0.000135	0	0.000402	0.002805	0.003159	0.011797	0.019539	0.007021	0.008705	0.00025	0.01018	0.005397	0.007333	0.006758	0.00074	0.003607	0.008817	0.0077	0.006548	0.001964	0.004635	0	0.005229
OTU41	4.20E-05	0	0	0	0.002647	0	0	7.00E-05	2.70E-05	0	0	0	0.001242	0.007252	0.016071	0.008206	0.004522	0	0.005786	0	0	0	0.007828	0.012271	0.001401	0.000308	0.009093	0	0.011171	0	0	0	0	0	8.00E-05	0	0	0	0.002169	0	0	0	0.006491	0	0	0	0	0.016523	0
OTU42	0.010476	0.006835	0.010073	0.000454	0.003478	0.019745	0.019423	0	0.012519	0.005418	0.000963	0.004037	0.000504	9.50E-05	0.010325	0.012989	0.003232	0.003341	0.007037	0.000722	0.001904	0	0.006054	0.001819	0	0.001772	0.019577	0	0.000663	0.001223	0.003149	0.011773	0.00564	0.00045	0.000189	0.001539	0.001557	0.006917	0	0	0	0.002111	0	0	0.00058	0.001128	0	0.000825	0.000323
OTU43	0.001279	0	0.001941	0.000225	0.006231	0.005098	0.004712	0.002458	0	0.003667	0	0.000904	0.000468	8.80E-05	0.002771	0.006598	0.000348	0	0	0.002106	0.002456	0.000186	0	0	0.009482	0	0.002091	0.005025	0.000956	0.008065	0	0.002461	0.007623	0.002737	0.001332	0	0.006163	0.007578	0.003754	0	0.000652	0.005916	0	0	0	0.002087	0.002852	0.00619	0.001134
OTU44	0.010382	0.005086	0.016275	0	0.012035	0	0.001989	0.000151	0.003139	0	0.004817	0	0.001955	0.001865	0.003717	0	0.000202	2.80E-05	0.000463	0	0	0.024625	0.005995	3.50E-05	0.006019	0.025853	0.006344	0	0.000647	0	0.000392	0	0	0.000131	0.000763	0.048434	0.009803	0.001834	0.006394	3.40E-05	0.007724	5.80E-05	5.30E-05	0	0.008973	0	4.30E-05	0.011475	0
OTU45	0.006597	0.013352	0.003261	0.000585	0.003409	0.003486	0.000669	0	0.000386	0.00485	0	0	0.006531	0.006848	0.000916	0.083463	0.001651	0.006749	0.0009	0.00083	0.002876	0.001775	0.000916	0.001472	0.002225	0	0.003313	0.005685	4.10E-05	0.003158	0.003525	0.001572	0.005419	0.009172	0.008462	0.000663	0	0.001749	0.002067	0.003134	0.000542	0.009167	0	0.004555	0	0.006062	0.000411	0.000402	0.010473
OTU46	0	0.000264	0	0.002064	8.90E-05	0.003043	0	0	0.00097	0	0.011105	0	0.021957	0	0	0.00161	0	0	0	0	0	0	0.009433	0.023555	0	0	0	0.016383	0.004399	0.000364	0	0.004321	0.002534	0	0.005355	5.80E-05	0	0	0	0.005585	0	0.02072	0	0	0	0.006557	0	0.000317	0.009499
OTU47	0.001626	0	0	0	0.003228	0	0.006076	0.000273	5.30E-05	0.009509	0	0.000679	0.000128	0.00189	0.003452	0.003054	0.004436	0.002007	0.001602	0.000399	0.002818	0.001949	0	0.000495	0.014387	0.007863	0.002138	0	0.002363	0	0.010086	0	0.007213	0	0.004136	0.001416	0	0.00558	0.008641	0.002252	0.001673	0.001197	0.005509	0.005931	0.003247	0	0	0	0.002053
OTU48	0.002013	0	0	0.000738	0.00167	0.001605	0.003746	0.000703	0.001812	0	0.002531	0.003317	0.000364	0	0.000112	0	0.00092	0.002859	0.003638	0.000708	0.002003	0.002695	0.003415	0.004208	0	0	0	0	0.003599	0.001508	0.004107	0	0.003506	0	0	0.001959	0	0	0.000401	0.005753	0	0	0	0	0.003567	0	0.001976	0	0
OTU49	0.008107	0.002817	0.006025	0.000161	0.000657	0.004787	4.50E-05	0.000771	0.003558	0.004677	0.010955	3.40E-05	0.002623	0.008782	0.004186	0.000467	0.000931	0.001693	0.002788	0.001833	0.006496	0.00124	0.003811	0.001833	0.00532	0	0.004026	0.004198	0.00039	0.004228	0.004479	0.001939	0.005804	0.016972	0.009118	0.005019	0.003524	0.007579	0.003345	0.008431	0.00297	0.010494	0.00471	0.000801	0.000501	0.000394	0.001164	0.000576	0.003045
OTU50	0.011894	0.008945	0.007415	0.001148	0.01482	0.009861	0.020704	0.014957	0.001394	0.013965	0.005559	0.009482	0.013302	0.006946	0.017193	0.016393	0.010202	0.008867	0.003244	0.011788	0.024232	0.011303	0.008271	0.00911	0.011631	0.013056	0.00501	0.023149	0.008929	0.011601	0.021373	0.025895	0.027175	0.018838	0.008999	0.01401	0.037797	0.024636	0.01476	0.009335	0.012896	0.020765	0.014175	0.018244	0.025968	0.007419	0.006938	0.023244	0.003879
OTU51	0.00172	0	0.000133	0.000756	0.001347	0.000721	0.004983	0	0.001823	0.003338	0.00277	0.003834	0.004438	0.00935	0.001289	0.001808	0.002816	0.001461	0.000403	0.002395	0.000186	0.006521	0.014623	0.011686	0.002807	0.003722	0.000249	0.004566	0.001651	0.001418	0.003327	0.000232	0.006376	0.002173	0.000251	0.000817	0.005678	0.004227	0.005087	0	0.002659	0.007186	0.008979	0.00119	0.005179	0.000525	0.001341	0.010941	0.01143
OTU52	0	0	0.003242	4.40E-05	0.001153	0	0.000635	0	0.006092	0.004783	0.004122	0	0	0	0.001736	0	0.000502	0.003367	0.002082	0.004761	0	0	0.011592	0	0.007893	0	0.005664	0.001682	0	0	0	0	0.00093	0.00025	0	0	0	0.005199	0	0.016045	0	0.002974	0	0.001808	0	0	0.000319	0.00584	0
OTU53	0	0	0	0	0.00638	0.0001	0	0	0.002813	0	0	0.000381	0	0.007391	0.001174	0.003938	0	3.90E-05	0.002588	0	0.000288	0.010771	0.006162	0.0154	0	0.000271	0.006177	0	0	0	0.000118	0	0.013721	0.007496	0.003455	0	0	0	0	0.004585	0.001945	0	0	0	0	0	0	0	0.000533
OTU54	0.006504	0	0.00536	3.60E-05	0.001452	0.007201	0.001697	0.003796	0.006388	0.003016	0.000916	0.002417	0.000867	0.007269	0	0	0.000643	0.001261	0	0.000313	5.20E-05	0	0.005252	0	0	0.002273	0.008187	0	0	0	0	0	0.000163	0	0	0.000585	0.00454	0.002142	0.002977	0	0.004939	0.010694	0	0.0041	0	0.000188	0.001127	0	0.006074
OTU55	0.010686	0	0.006657	0	0	0.000745	0.001708	0.002662	0.002262	0	0	3.40E-05	0.003603	0.007066	0	0	0.002592	0	0	0	0	0	0	0	0	0.000748	0.008465	0	0.000118	0	0	0	0	0	0.011978	0	0.010986	0	0	0	6.00E-05	0	0	0.014019	0	0	0	0	0
OTU56	0.001851	0.013608	0.004413	0.000202	0.00535	0.010375	0.005266	0	0.007229	0	0.005261	0.006387	0.004259	0	0.000398	0.001504	0.003127	0	0.000807	0	0	0	0.007579	0.001955	0.012349	0.002508	0.002118	0.000294	0	0	0	0.008241	0.007817	0.006772	0.003546	0	0.00297	0.003702	0	0	0	0	0.001541	0	0	0.001144	0	0	0.001314
OTU57	0.000209	0.002433	0.003557	0	0.003146	0	0.002074	0	0	0.002867	4.70E-05	4.40E-05	0.003686	0	0.004276	0.004901	0.006649	0.001368	0	0.001365	0.008973	0.000722	0	0.001004	0.003199	0.00077	0.011161	0	0.002617	0	0.007478	0	0.002102	0	0.001954	0.002586	0.005499	0.000785	0.003666	0.001215	0.001525	0	0.003774	0.002136	0.009094	0	4.30E-05	0	0
OTU58	0.003173	0.000116	0.003845	0.011482	0.000207	0.006613	0.00333	0.00134	0.010929	0.00194	0.004722	0.006652	0.048083	0.004671	0.001074	0.009157	0.002408	0.013592	0.002154	0.01479	0.00306	0.011956	0.119938	0.107475	0.000362	0.007452	0.003047	0.066976	0.000505	0.004836	0.002638	0.012065	0.014133	0.008015	0.002525	0.002819	0.001839	0.006024	0.005799	0.006956	0.0003	0.034841	0.014814	0.003323	0.00038	0.003845	0.012571	0.00053	0.047014
OTU59	2.70E-05	0.000817	3.50E-05	0	7.20E-05	0.017861	0.000739	0	0.000782	0.002211	0.006224	0.001172	0	0.004095	0.000131	0	0	0	0.000176	0	0.009651	0	0.000224	9.20E-05	0.001021	0.009029	0.011079	0.000299	0	0	0	0	0.000166	0.001086	0.000161	0.000387	0.00149	0	0	0.014799	0	0.003841	0	0	0	0	0	0	0.000918
OTU60	0.002193	0	0.001261	0	0.002315	0	0	0.010789	0.000797	0	0.00153	0.007557	0	0	0	0.006734	0	0.000207	0	0	0	0	0	0	0	0.008726	0.003665	0	0	0	0.007384	0	0	0.00065	5.10E-05	0	0	0.003398	0.001546	0	0	0	0	0	0	0	0	0.004187	0
OTU61	0	0.006268	6.30E-05	0.001529	0.000886	0.019829	0.002546	7.00E-05	0.000471	4.70E-05	0.000509	0.005898	0.004094	0.004115	0.000339	4.00E-05	3.70E-05	0	0.003763	0	0.003676	4.40E-05	0	3.10E-05	0	0.000102	0.000101	0	0.009443	3.30E-05	0.00137	0	0	0	0.000753	0.01306	0.010731	0	0.006403	0.003167	0.002875	0	0.000207	0	0.00011	0	0.000139	0.002018	0
OTU62	0.007512	0.00238	0	0.000204	0.001154	0	0	0.004507	0	0	0.00361	0	0	0.004021	0	0	0	0.002719	0.003045	0	0	0	0.002287	0.000892	0.005352	6.10E-05	0	0	0.001218	0.000669	0	0.000505	0	0	0	0	0	0	0	0	0	0	0	0.000837	0	0	0	0	0
OTU63	0.005631	0.001266	0	0.000133	0.003025	0.001631	0.000465	0	0	0.001591	0	0.001029	0.001873	0.00073	0.004153	0.000294	0.000288	0.003151	0.003894	0.001752	0.000771	0.010489	0	0.000263	0	0.005183	0.004289	0.001757	0.000153	0	0.005181	0	0	0	0	0.001446	0.001877	0.004242	0.001916	0.005478	0.001152	0.005279	0	0	0.009969	0.006463	0.002566	0.00388	0.001155
OTU64	0	0	0	0	0	0.005236	0	0	0.000381	0	0.008106	0	0.025371	0	0	0.013521	0	0	0.004422	0	0	0	0	0	0	0	0	0.020565	0	0	0	0	0	0	0	0	0	0	0	0	0	0	0	0.007877	0	0	0.002847	0	0.011497
OTU65	0.001679	4.30E-05	0.0028	0.000121	0.003766	0	0.00013	0	0	3.90E-05	0	4.10E-05	0.004802	0	0.002597	0	0.000556	0.001765	0.001537	0.001949	0.001352	0.002292	0	0	0.000359	0	0.001717	0	0.000749	0.000328	0	0	0	7.10E-05	0	0.001351	0	0.002179	0.003018	0.013143	0.003212	0	0.002098	0.000697	0	0	0	0	0
OTU66	0	0.006173	0	0	0	0	0.009453	0.001752	2.70E-05	0	0	0	0.000534	0	0	0	0	0	0	0	0	0.0048	0	0.008735	0.003555	0	0	0	0.026372	0	0	5.50E-05	0	0	0	0.00031	0	0	0	0	0	0	0	0	0	0	0	0	0
OTU67	0	0.001747	0.004103	0	0	0	0.007749	0	0.000839	0.002927	0.001528	0.000247	0.000711	0	0.002796	0.004392	0	0.001181	0.001506	0	0.000581	0	0	0.000545	0.001176	0.000505	0.002474	0.002953	0	0.001139	0.00271	0.002479	0.006012	0	0.000449	0	0.002317	0.004328	0	0.005577	0	0.006434	0	0.001888	0	0	0.001334	0.000616	0
OTU68	4.50E-05	0	0.001557	3.10E-05	0	0.000141	0.000387	0.000312	0	0.018141	0.000409	0.001047	0	0	0.001282	0	0.000485	0.000577	0.000348	0.00343	0.002233	0.003178	0	0.01596	0.009997	0	0.009369	0.000323	0.001271	0	0.000165	0	0	0	0.009896	0	0.000314	0	0.000119	0.000248	0	0	0.001628	0	0	0	0	0	0
OTU69	0	0	0	0	0	0	0.009289	0	0.003074	0.012446	0	0.002613	0	0	0	0	0	0	0	0	0	0	0	0	0	0	0.01994	0	0	0	0	0	0	0	0.004781	0	0	0	0	0.017767	0	0	0.001246	0	0	0	0	0	0
OTU70	0.000812	0.005821	0	0.00054	0.003038	0.000451	0	0	0.002764	0.008878	0.005839	0.013383	0.018623	0	0	0.000347	3.50E-05	0.000995	0.000214	0.000279	0.002137	0	0	0	0.010566	0.000555	0.005405	0.00015	6.80E-05	0	0	0	0	0	0	0	0	0.000227	0	0	0.003055	0	0	0	0	0	0	0	0
OTU71	0	0	0	0	0	0	0	0	0	0	0	0	0	0	0	0	0	0	0	0	0	0	0	0	0	0	0	0.000137	0	0.058839	0	0	0	0	0	0	0	0	0	0	0	0	0	0	0	0	0.002247	0	0
OTU72	0	0.000116	0	9.80E-05	0	0	0.000551	0.000774	0	0	0	0	0	0	0	0.001251	0.001336	0	0	0.000886	0.000177	0	0	0	0	0	5.80E-05	0.005034	0	0.067238	0	0	0	0	0	0	0	0	0	0	0	0	0	0	0	0	0	0.000922	0
OTU73	0	0	0	0	0.008272	0	0	0	0	0	0	0.00161	0	0	0	0	0.000187	0	0	0	0	0	0	0	0	0	0.001759	0	0	0	0	0	0	0	0	0	0	0	0	0	0	0	0	0.004435	0	0	0	0	0
OTU74	0	0.010757	0	0	0	0.003722	0.005449	0	3.70E-05	0	5.10E-05	0.018114	0	0	0.00721	0	0	3.30E-05	0	0	0	0	0	0	0	0	0.011994	0	0	0	0	0.009792	0.003561	0	0	0	0	0.000199	0	0	0	0	0	0	0	0	0	0	0
OTU75	0.002418	0.000416	0.00132	0.000171	0.005632	0	0.002875	0.003452	0	0.000909	0	0.000765	0.001316	0.002149	0.001961	0.000757	0.002408	0	0.000857	0.004506	0.00464	0.006083	0.000387	0.001226	0	0.005989	0.001606	0.00915	0.001409	0.003011	0.004973	0	0.002008	0.011101	0.004656	0	0.00188	0.003211	0	0	0	0.004131	0.001179	0	0	0.00178	0.000157	0.001246	0.001722
OTU76	0.004418	0	0.003428	0	0.002349	0	0	0.001175	0.000444	0.003127	0	0	0.000641	0.002878	0.000439	0	0	0	0.0007	0.000609	0.000331	0	0.000101	0.002688	0.003203	0	0	0	0.002093	0.002919	0	0.003721	0	0	0.00138	0.000955	0.002025	0	0	0.000407	0.001609	0	0.003151	0	0.00046	0.001538	0	0	0
OTU77	0	0.000282	0	0	0.004564	0	0	0	0	0	0	0	0	0.005515	0	0	0.000949	0	0	0.003515	0	0	0	0	0	0	0	0	0.034506	0	0	0	0	0.010282	0	0.00223	0	0	0	0	0	0	0	0	0	0.008779	0	0	0
OTU78	0	0.003266	0.002155	0	4.50E-05	4.00E-05	4.60E-05	0.00274	0	0.001125	0.004961	0.002791	0	0.000407	0.001783	0	0.002341	0.000763	0	0.001177	0.006367	0.003681	0.000608	0.000514	0.001183	0.002755	0.00025	0.002022	0	0.000185	0.000943	0	0.002886	0.007901	0	0.000634	0.000917	0	0.004401	0.002611	0.006256	0.007572	0	0.005176	0	0.000186	0	0.003392	0
OTU79	0	0	0	0	0	0.003433	0	0	0	0	0.006549	0.003865	0	0.002238	0	0	0	0.002233	0.001116	0.001123	0.00201	0	4.60E-05	0	0	0.000105	0.009667	0	0	0	0.001713	0	0	0	0	0.001597	0	0	0.001854	0.012096	0	0	0	0	0	0	0	0	0.000629
OTU80	0.037377	0	0.019383	0.001057	0.00428	3.60E-05	0.003296	0.021569	0	0.012711	0	0	0.006721	0	0	0	0	0	0	0	0	0	0	0	0	0.000153	0	0	0	0	0	0	0	0	0.000343	0.020032	0	4.90E-05	0	0	0	0	0	0.013243	4.40E-05	8.20E-05	0	0	0
OTU81	0	0	0	0	0.009765	0	0	0	0.003067	5.30E-05	0	0	0	0	0	0	0	3.90E-05	0.001714	2.60E-05	0.005661	0	0.007412	0	0.014275	0.000574	6.00E-05	0	0	0	0	6.20E-05	0	0	0.002537	0.006356	0	0	0.003972	0.006789	0	4.90E-05	0.011355	0.00406	0.01157	0	0	0	0
OTU82	0.001796	0.001287	0	0.000158	0.001818	0	0.000453	0.000137	0	0	0.004198	0.004658	0.000733	0	0.005655	0.006795	0	0	0.000503	0.000522	9.10E-05	0.003982	0	0	0	0.003615	0	0	0.002273	0.003812	0.002563	0	6.10E-05	0.001369	0	0.001115	0.002381	0.00377	0.003024	0.004783	0.001135	0.000688	0	0.001652	0.000656	0.001493	0.000126	0.003114	0.00054
OTU83	0.014158	0	0.007615	0	0	0	0.008122	0	0	0	0	0.002983	0.003298	0.003812	0	0	0	0.000588	0	0	0	0	0	0	0	0.000104	0.013224	0	0	0	0	0	0.001558	0	0	0	0	0.00169	0	0	0	0	0	0	0	0	0	0	0
OTU84	3.70E-05	0.002436	0	7.20E-05	0	0	0	0	0	0.002564	0.000798	0	0	0.002018	0	0.000116	0	0	0.000325	0.000567	0	0	0.001559	0	9.70E-05	0	5.40E-05	0	0.004786	0	0	0	0	0.002885	0.000819	0.00095	0	0.000705	0.000652	0	0	0	0	0	0	0.005709	0.000521	0.002178	0
OTU85	0.003144	0.003216	0.004983	0	0	0	0	0	0	0	0	0	0.004502	0.006399	0	0.001568	0.000392	0	0.00137	0	0.005278	0.001923	0	0	0.004139	0	0	0	0	0	0	0	0	0.002357	0	0.001709	0	0	0	0	0	0	0	0.003852	0.004374	0.000803	0.000963	0.004152	0.005893
OTU86	0	0	0.00394	0	0	0	0.003937	0	0	0	0	0	0.006523	0	0	0	0	0	0	0	0.021605	0.010694	0	0	0	0	0	0	0	0	0	0	0	0	0.007065	0	0	0	0	0	0	0	0	0	0	0	0	0	0
OTU87	0.003633	0	0.021422	0	0.003415	0	0.012699	0.023984	0.010381	0.000551	0.013454	0.003902	0.00886	0	0	0	0	0	0	0	0	0.027483	0	0	0.009125	0.000257	0.009951	0.001202	0	0	0.012501	0	0.007047	0	0.000563	0.013101	0	4.40E-05	0	0.016141	0	0	0	0	0.012675	0	0	0.01503	0.031532
OTU88	0.000409	0	8.40E-05	0	0.001118	0.001671	0.000541	0	0	0.000322	0	0.003677	0	0	0	0.000194	0.001391	0.000853	0	0.001969	0.0003	0.008393	0.001454	0.00279	0	0	0	0.000991	0.000978	0	0.00239	0.00426	0	0.001052	0	0.001517	0.002265	0.00417	0	0.004392	0.001825	0	0	0	0.000537	0	0	0.000509	0.001033
OTU89	0	0.013774	0	3.60E-05	0.005278	0	0	0	8.80E-05	0.016087	0	0	0	0	0	0	0	0	0	0	0	0	0	0	0.003086	0	0.003664	0	0	0	0	0	0	0	0.001795	0	0	0.001175	0	0	0	0	0	0	0	0	0	0	0
OTU90	0	0	0	0	0	0	0	0	0	0	0	0	0	0	0.000985	0.000376	0	0	0	0	0	0	0	0	0	0	0	0	0	0	0	0	0	0	3.80E-05	0	0	0.000687	0	0	0	0	0	0	0	0	0	0	0.000633
OTU91	0	0	0	0	0	0	0	0	0	0	0	0	0	0	0	0	0	0	0	0	0	0.005641	0	0	0	0	0	0	0	0	0	0	0	0	0.005025	0	0	0	0	0	0	0	0	0	0	0	0	0	0
OTU92	0	0	0	0	0	0.001525	0	0	0.001094	0	0.001543	0	0	0.003476	0.002474	0	0.001006	0	0	0.002673	0	0	0.003017	0.004702	0	0.010052	0.001232	0	0	0	0	0	0	0.002065	0	0.000543	0	0.000283	0	0	0	0	0.000395	0	0	0	0	0.000956	0
OTU93	0.001945	0	0.002949	9.70E-05	0	3.00E-05	0	0	0	0.000183	0	0	0.000654	0.004872	0	0	0.000817	0.003837	0	0	0.001787	0.004209	0.002283	0	0.000931	0	0.003021	0.006486	0.003251	5.00E-05	0	0	0	0	0.002892	0	0	0	0.00684	0	0.010071	0	0.000441	0	0	0	4.60E-05	0	0.000265
OTU94	0	0	0	0	0	0	0	0	0	0	0	0.009518	0	0	0	0	0	0	0	0	0	0	0	0	0	0	0	0	0	0	0	0	0	0	0	0	0	0	0	0	0	0	0	0	0	0	0	0	0
OTU95	0	0	0	0	0	0	0.000493	0	0	0	0	0	0	0	0	0	0	0.006747	0.001086	0.00349	0	0	0	0.008549	0	5.00E-05	0	0	0.010392	0.010623	0	0	0	0	0	0	0	0	0	0	0	0	0	0	0	0.000258	0	0	0
OTU96	0	0	0.001379	7.40E-05	0.001516	0	0.002237	0	0.001687	0	0	0.000471	0.001037	0	0	0	0	0	0.000863	0.000463	0	0.001114	0.00156	0	0	0	0	0.001767	0	0	0	0	0	0	0	0	0.000329	0.003952	0	0	0	0	0	0	0	0	0	0	0
OTU97	0	0	0	0	0.000635	0	0	0.007326	0	0.008075	0	0	0	0	0	0	0	0.000233	0	0	0.002536	0	0	0	0	0	0.001466	0	0	0	0.002661	0.006376	0	0	0	0.000227	3.90E-05	0	0.002674	0	0.007943	0	0	0	0.002315	0	0	0	0
OTU98	0.001587	0.011295	0.003646	0	0.000121	0.007573	0.002824	0.005093	0	0.004421	0	0	0.00012	0.001987	0.004337	0.004967	0	0	0.000233	0	0.000232	0	0	0.003959	0	0.001066	0	0.001846	0.001338	0.000269	0	0	0	0.003728	0	0.003422	0.006309	0.003294	0	0	0	0	0	0	0	0.005524	0.000729	0.001733	0.001369
OTU99	0	0	0.004866	0.001196	4.70E-05	0	0.004824	0	0	0	0	0.01219	0.0183	0	0	0	0	0	2.50E-05	0	0	0	0	0	0	5.40E-05	0	0.001039	0	0	0.002598	0	0	0	0	0	0	0	0	0	0	0	0	0	0	0	0	0	0
OTU100	0.007542	0	0	0	0	0	0.003942	0	0	0	0	0	0	0	0	0	0.000509	0	0	0	0	0.006083	0	0	0	0	0	0	0.007443	0	0	0	0	0	4.20E-05	0	0	0	0	0	0	0	0	0	0	0.003907	0	0	0
OTU101	0	0	0	0	0.007613	0	0	0	0	0	0.001611	0	0	0	0	0.001141	4.10E-05	0	0	0.001987	0	0	0.002934	0	0.000419	0.011661	0	0	0.014112	0	0	0	6.50E-05	0	0.00017	0.009322	0	0	0	0	0	6.00E-05	0	0	0	0	0	0.000403	0
OTU102	0	0	0.013207	0	0	0	0.008066	0	0	0	0.018888	0	0	0	5.20E-05	0	0	0	0	0	0	0	0	0	0	0	0	0	0	0	0	0	0	0	0	0	0	0	0	0	0	0	0	0	0	0	0	0	0
OTU103	0	0	0.001851	0	0	0	0	0	0	0	0	0	0	0	0.002642	0	0.001367	0	0	0.000183	0	0	0.002612	0	0	0	0	0.000409	0	0	0	0	0.004723	0	0.000219	0	0.004677	0.000388	0	0	0	0.001717	0	0	0	0.003034	0	0	0
OTU104	0.002237	0	0	0	0	0.005213	0.001386	0	0	0	0	0	0.003835	0	0.005857	0	0.00386	0	0	0	0	0	0	0	5.00E-05	9.80E-05	0.000108	0	0	0	0	0	0.001865	0	3.50E-05	0	0.002202	0	0.010453	0	0	0	0	5.10E-05	0.000206	0	0	0.006016	0
OTU105	0	0	0.003336	0	0	0.018067	0.006408	0	0.00074	0	0.013003	0	0.009975	0	3.90E-05	0	0	0	0.003926	0	0	0	0	0	0	0.000147	0	0	0	0	0	0	0	0	0.00032	0.02559	0	3.70E-05	0.001914	0	0	0	5.00E-05	0	0	0.01023	0.001144	0.005628	0
OTU106	0	0.003296	0	0	0	0.001878	0	0	0	0	0.003586	0	0.000464	0	0	0.007143	0	0	0.000545	0	0	0.000576	0.000123	0	0	0	0	0	0	0	0	4.50E-05	0	0	0	0	0	0	0	0.007879	0	0.000169	0	0	0	0	0	0	0.002997
OTU107	0.000113	0	0.004593	0.000143	0	3.40E-05	0	0.017687	0.001163	0	0	0.018377	0	0	0	0	0	0	0.001071	0	0	0	0	0	0	5.40E-05	0.009032	0	0	0	0	0	0	0	0.001269	0	0	0.000313	0.000244	0	0	0.002826	0	0	0	0	0	0	0.004514
OTU108	0.007893	0	0.003595	0	0	0	0.001777	7.30E-05	0	0	0	0	0	0	0.006019	0	0	0	0	0	0	0	0	0	0	0.000155	0	0	0	0	0	0	0	0	0	0	0	0	0	0.00222	0	0	0	0	0	0	0.000861	0.008008	0
OTU109	3.90E-05	0	0	0	0	0	0	0	0	0	0	0	0	0	0	0	0.025247	0.002061	0	6.50E-05	0.000988	0.003454	0.000245	0	0	4.90E-05	0	0.002309	0	0.001213	0	0	0	0.001332	0	0	0.003765	0	0	0	0	0	0.000282	0	0.000105	0	0	0	0
OTU110	0	0	0	0	0.000429	8.30E-05	0.003405	0.005176	0	0	0	0	0.000891	0	0.003119	0.002534	0.000266	0	0.002149	0.000596	0	0.000597	0	0	0	0	0	0	0	0	0	0	0	0	0	0	0	0	0.000874	0	0	0.001553	0	0	0	0	0	0	0
OTU111	0	0	0.001921	0	0.001499	0	0.001823	0	0.000596	0	0.000127	0	0.002012	0	0	0	0	0	0	0	0	0	0	0	0.006455	0	0.003472	0	0.005727	0	0.009496	0	0	0	0	0	0	0	0	0	0	0	0	0	0	0	0	0.002159	0
OTU112	0.001488	0.002153	0.000851	4.00E-05	0.00425	0.001213	0.001173	0	0.001305	0.000638	0.007697	0.000994	0.00369	0.002189	0.002188	0.021117	0.003133	0.000984	3.10E-05	0.000319	0.003353	0.001045	0.010065	0	0.005522	0.000423	0.00114	0.002219	0	0.001244	0.001552	0.00677	0	0	0.006338	0.000736	0	0.003977	0	0	0.001954	0.002676	0.00081	0	0	0.004706	0.000363	0.002641	0
OTU113	0.001211	0	0	0	0	0	0.002156	0	8.60E-05	0	0	0	0.006953	0	0	0	0	0.001841	0	0	5.30E-05	0.006869	0	0	0	5.20E-05	0	0	0	0	0	0.016682	0	0	0	0	0	0.002559	0	0	0	0	0	0	0	0	0	0	0
OTU114	0.001721	0	0.000323	0	0	0.001933	0.000412	0	0	3.70E-05	0	0.000112	0.000632	0.003345	0	0.002922	0.001252	0	0	0	0	0	0.003561	0.002231	0	0.000358	0.000554	0	0	0	0	0.000359	0	0.002463	0	0.00011	0.001522	0.000363	0	0.003568	0	0	0.002405	0.000302	0.000842	0.000825	0.001981	0	0.006078
OTU115	0	0.007073	0.000524	0	0.003815	0	0	0	0	0	0	0	0	5.40E-05	0	0.006877	0	0	0	0	0	0	0	0	0	0	0.011833	0	0	0	0	0	0	0	0	0	0	0	0	0	0	0	0	0	0	0	0	0	0
OTU116	0	0	0	0	0	0	0	0	0	0	0	0	0	0	0	0	0	0	0	0	0	0	0	0	0	0	0	0	0	0	0	0	0	0	0	0	0	0	0	0	0.004691	0	0	0	0	0	0	0	0
OTU117	0	0	0	0.001667	0.007685	0.000502	0	0	0	0	0	0.002099	0.001426	0	0	0	0	0.001634	0	0	0	0	0	0	0	0.001466	0	0.005317	0	0	0	0	0	0	0	0	0	0	0	0	0	0	0	0	0	0	0	0	0
OTU118	0.002803	0.002719	0	4.00E-05	0.001351	0.000951	0	0.000203	0.000267	0	0	0.00052	0.002115	0.000746	0	0.001563	0.000371	0	0	0	8.90E-05	0	0	0	0.002344	5.40E-05	0.009221	0	0.006657	0	0	0	0	0	0	0	0	0.003262	0	0	0	0	0.000617	0	0	0.000178	0	0	0.002704
OTU119	0	0	2.90E-05	0.000189	0	0	0	0	0.000862	0	0	0	0	0	0	0	0	0.001467	0	0	0.005246	0	0.005691	0	0	0	0	0.006769	0.006474	0	0	0	5.90E-05	0	0.001529	0.000343	0	0	0	0	0	0.014075	0	0	0	0.004287	0	0	0
OTU120	0	0	0	0	0	0	0	0	0	0	0	0	0	0	0	0	0	0	0	0	0	0	0	0	0	0	0	0	0	0.040072	0	0	0	0	0	0	0	0	0	0	0	0	0	0	0	0	0	0	0
OTU121	0.00089	0	0.001908	0	0	0	0.000267	0.002665	0	0.001361	0	0.006289	0.002338	0.002975	0	0	0	0	0	0	0.001084	0.001482	0.001671	0	0	0	0	0	0.00274	0.000853	0.001307	0	0.005611	0	0.004151	0.000338	0	0	0	0	0	0	0	0	0	0.006155	0	0.000798	0.001818
OTU122	0	0	0	0	0.000484	0	0.006028	0	0	0	0	0	0	0	0.002833	0	0	0	0	0	0	0	0	0	0	4.30E-05	0	0	0	0	0	0	0	0	8.20E-05	0.009392	0	0	0	0	0	0	0.006254	0	0	0	0	0	0
OTU123	0.004398	0.004762	0.02469	0.000719	0.006951	0.007232	0.020033	8.30E-05	0.003461	0.01541	5.10E-05	0.015029	0.007334	5.20E-05	0.002103	0	0.006408	0	3.30E-05	0.00599	0.004082	0.008449	0	0.008763	0	0.001262	0.002724	0.004157	0.003474	3.80E-05	0.008668	5.70E-05	0.000115	0	0.002052	0.038885	0	7.60E-05	0.012656	0.016199	0.008034	0	0.000111	0.006393	9.00E-05	0.000163	0.000134	0.000109	0.004527
OTU124	0.004063	0.003645	0	0	0	0.000485	0.000965	0	0.001258	0	0.002271	0.000312	0	0	0	0.001858	0	0.001118	0.001521	0	0.003526	0	0.001484	0	0.006404	0.002995	0	0.004304	0	0.000569	0.000378	0	0	0	0.000141	0	0.000726	0	0.001884	0.003899	0	0.004542	0.000923	0.005928	0.000435	0	0	0	0
OTU125	0	0.002843	0	7.40E-05	0	0	0	0	0	0	0	0	0	0	0.003697	0	0.005235	0	0	0	0	0.010757	0	0.000959	0	5.30E-05	0	0	0	0	0	0	0	0	0.005715	0	0	0	0.003048	0	0	0	0	0	0	0	0	0.017352	0
OTU126	0	0	0	0	0	0	0	0.001557	0	0	0	0	0.006275	0	0	0	0	0	0	0.003153	0	0.000192	0	0	0.000825	0	0.0002	0	0.011194	0	0.001817	0	0	0	0	0.00104	0	0	0.00237	0	0.001806	0	0	0	0	0	0	0	0
OTU127	0	0.008337	0	0	4.60E-05	0	0	0	0	0	0	0	0	0	0	0	0	0	0	0	0	6.00E-05	0	0	0	0	0	0	0	0	0	0	0	0	0	0	0	0	0	0	0	0	0	0	0	0	0.002053	0	0
OTU128	0	0	0	0.000268	0	0	0.001132	0	0	0.004011	0	0	0	0	0	0	0.001108	0.002173	0	0	0.000591	0	0	0	0	4.60E-05	0	0.000202	0	0	0.001408	0	0	0.002747	0	0	0.000122	0.009365	0.001312	0	0	0	0	0.000123	0	0	0	0.002178	0.001228
OTU129	0	0	0	0.001108	0	0	0	0	0	0	0	0.019539	0	0	0.008147	0	0	0	0.003506	0	0	0	0.008095	0	0	0	0	0	0	0	0	0	0	0	0	0	0	0	0	0	0	0	0	0	0	0	0	0	0.016043
OTU130	0	0.009938	0.005056	0	0	0	0.005506	0	0	0	0	0	0	0	0	0	0	0	0.001707	0	0	0	0	0	0	0	0	0	0	0	0	0	0	0	7.30E-05	0.0089	0	0	0	0.001071	0	0	0	0	0	0	0	0.0001	0
OTU131	0	0	0	0	0.003854	0	0	0	5.80E-05	0.010434	0	0	0.000949	0	0	0	0.00028	0	0	0	0	0	0	0	0	0	0	0	0	0.002093	0	0	0.005591	0	0	0	0	0	0	0.000224	0.000181	0	0	0	0	0	0	0	0
OTU132	0	0	0	0	0	0	0	0	0	0	0	0	0	0	0.002376	0.004318	0	0	0	0	0	0	0	0	0	0	0	0	0	0	0	0	0	0	0.011294	0	0	0.000944	0	0.009752	0	0	0	0	0	0.004182	0	0	0
OTU133	0	0	0.008088	0.000199	0.003466	0.005652	0	0	0	0	0	0	0	0	0	0	0	0	0	0	0	0	0	0	0	0	0	0	0	0	0	0	0	0	0	0	0	0.00868	0	0	0	0	0	0	0	0	0	0	0
OTU134	0	0	0	0	0	0	0	0	0.00089	0	0.001482	0	0	0	4.10E-05	0	0.002672	0	3.60E-05	0	0	0	0	0	0	0	0	0	0	0	0	0	0	0	0	0	0	0.00221	0	0	0	0	0	0	0	0	0	0	0
OTU135	0	0	0.002987	0	0	0	0	0.000156	0	0	0	0	0.000401	0	0	0.001178	0	0.002393	0.002151	0.005639	0	0	4.20E-05	0.000127	0	0	0.003453	0	0	0	0	0	0.006182	0	0	0	0	0.001971	0.003471	0	0.000401	0	0.000932	0	0	0.000422	0	0.000609	0
OTU136	0	0	0.002259	0.000669	0.005242	0.001682	0	0	0.002596	0	0	0.003988	0.001474	0	0	0	0	0	0	0	0	0	0.001736	0	0	0	0.00399	0	0	0	0	0	0	0	0.007085	0	0	0	0	0	0	0.000313	0	0	0	0	5.30E-05	0	0
OTU137	0.008116	0	0.016506	0	0	0	0	0	0	0	0	0	0	0	0	0	0	0	0	0	0	0	0	0	0	0	0.002492	0	0	0	0	0	0	0	0	0	0	0	0	0	0	0.002211	0	0	0	0	0	0.000107	0
OTU138	0	0	0	0	0	0	0	0	0	0	0	0	0	0	0	0	0	0	0	0	0	0	0	0	0	0	0.001605	0	0.001991	0.008353	0	0	0	0	0	0	0	0	0	0	0	0	0	0.031706	0	0.000639	0	0	0.000499
OTU139	0	0	0	0	0	0	0	0.000299	0	0	0.005505	0	0	0.000792	0	0	0.004995	0	0	0	0	0.001319	0	8.00E-05	0.003382	6.00E-05	0	0	0	0	0	0	0	0	0	0	0	0	0	0	0	0	0	0	0	0	0	0	0
OTU140	0	0	0	0	0	0.010315	0	0	0	0	5.20E-05	0	0	0	0	0	0.000135	0	0	0	0	0	0.000285	0	0	0.000111	0	4.00E-05	0	0	0	0	0	0.005697	4.30E-05	0.002328	0	0	0	0	0	0	0	0	0	0	0	0	0
OTU141	0.003482	0.00082	0.002283	6.40E-05	0	0	0.003007	0	0	0.001018	0	0	0.000285	0	0.000438	0.004686	0.002739	0.003483	0.002154	0.000571	0	0	0.001902	0	0.008031	0	0.002451	0.001075	0.000332	0	0.000161	0	0.005615	0.000368	0.00669	0.000675	0	0	0	0.002313	0	0	0.001216	0	0	0	0	0.000505	0
OTU142	0.002313	0	0.000733	0	0	0	0	0.000747	0	0	0	0.000298	0.001355	0	0	0	0	0	0.000248	0	0	0.005162	0.00382	0.0001	0.000179	0	0.001783	0	0	0	0	0	0	0	0.000476	5.10E-05	0	0.000952	0.001407	0	0	0	0	0	0	0	0	0	0
OTU143	0	0.000994	0.000117	0.000308	0	0.002624	0.010185	0	0.000249	0.003672	0.000697	0	0.002193	0.012745	0.005607	0	0.003544	0.001603	0.000505	0.006842	0.002811	0.005091	0.01196	0.000498	0.002078	0.003732	0.005335	0	0.003093	0.0023	0.004448	0.001069	0.000912	0	0.000776	0.001394	0.000531	0	0.005529	0.001602	0	0.004048	0	0.002187	0	0.013233	0.001117	0	0.000306
OTU144	0.006008	0	0	0	0.001182	0	0.000378	0.003574	0	0	0	0	0.001634	0	0.000247	0	0	0.001699	0	0.00116	0	8.70E-05	0.000767	0	0	0	0	9.10E-05	0.002898	7.20E-05	0	0.002395	0.002223	0	0.000127	9.60E-05	0.00105	0	0.000509	0	0.001175	0.003355	0	0.001465	0	0	0	0	0.000239
OTU145	0.000623	0	0.000423	0	0.000705	0	0	0	0	0.001779	0.000178	0.000154	0.004472	0	0.000246	0	0	0	0	0	0.000128	0	0.000104	0	0	0	0.000933	0.000817	0	0	0	0	0	0	0	0.000356	0.000951	0.001381	0	0	0	0	0.00386	0.000848	0.000387	0.000783	0	0.002002	0
OTU146	0	0	0	0	0.000832	0	0	0	0	0	0	0	0	0	0	0	0	0	0	0	0.000736	0	0	0	0	0	0	0.02219	0	8.50E-05	6.00E-05	0	0	0.006506	0.002648	0	0.002771	0	0	0	0	0	0	0	0	0	0	0	0
OTU147	0	0	0	0	0	0	0	0	0	0	0	0	0	0	0	0	0	0	0	0	0	0	0	0	0	0	0.005229	0.005875	0	0.003491	0	0	0	0	0	0	0	0	0	0.000361	0.00329	0	0	0.025751	0	0.003562	0.000336	0	0.013185
OTU148	0	0	0	0	0.000636	0	0	0	0	0.000878	0	0	0.000422	0	0	0.011859	0	0.002999	0	0	0	0.002268	0.004918	0.001131	0	0.000254	0	0.005019	0	0.00217	0.004105	0.004173	0.001952	0	0.003134	0.001769	0	0	0	0	0	0.000675	0	0	0	0	0.001311	0	0.00563
OTU149	0	0	0	0	0.002431	0	0	0	6.20E-05	0	0	0	0	0	0	0	0.001651	0	0	0	0	0	0	0	0	9.90E-05	0	0	0	0	5.00E-05	0	0	0.017941	4.90E-05	0.014572	0	0	0	0	0	0	0	0	0	0	0	0	0
OTU150	0	0	0	0.000219	0	0	0	0	0.000487	0	0	0	0	0	0	0	0	0.000295	0	0.001607	0	0	0	0	0	0	0	0.025996	0	0	0	0	0	0	0	0	0	0	0	0	0	0	0	0	0	0.018026	0	0	0
OTU151	0	0	0.007355	0	0.000815	0	0	0	0	0	0.008743	0.000113	0	0	0	0	0	0	0	0	0	0	0	0	0	0	0	0	0	0	0	0	0	0	0	0	0	0	0	0	0	0	0	0	0	0	0	0	0
OTU152	0.001742	0.009953	0.007083	0.000491	0.004636	0	0	0.004792	0	0	0	0.003673	0	0	0.005203	0	0	0	0	0	0	0.009073	0	0	0.004505	0.0001	0	0	4.00E-05	3.80E-05	0.005884	0	0.001103	0	0.001682	0.006773	0	0	0.011608	0	0	0.006962	0.002788	0	5.50E-05	0	0	0.011182	0
OTU153	0.009368	0.013215	0.005507	0.003349	0.009985	0.009752	0.015825	0.013029	0.004678	0.008042	0.020341	0.00236	0.01537	0.006801	0.005931	0.049888	0.002904	0.003494	0.005337	0.002205	0.004975	0.001424	0.035887	0.029705	0.007411	0.018505	0.005162	0.016368	0.009203	0.005843	0.002749	0.015332	0.011481	0.014131	0.000231	0.006262	0.001689	0.004198	0.000677	0.003239	0.007415	0.017228	0.006257	0.009007	0.008228	0.016126	0.003028	0.007899	0.039967
OTU154	0	0	0	0	0	0	0	0	0	0.006318	0	0.000469	0	0	0	0	0.000493	0	0	0.004385	0	0	0	0	0	0	0.000471	0	0	0	0	0	0	0	4.20E-05	0	0	0	0	0	0.0003	0	0	0	0.003624	0	0	0.004182	0
OTU155	0	0	0	0	0.000442	0	0	0.002994	0.002301	0.006672	0	0	0	0.00082	0	0	0	0	0.002695	0	0	0	0	0.001537	0	0	0.000102	0	0	0.004417	0	0	0	0.002246	0	0	0	0.001535	0	0	0	0	0	0	4.90E-05	0	0	0	0
OTU156	0	0.001594	0	0	0.000215	0	0	0	0.000179	0	0	0	0	0	0	0	0	0	0	0	0.005688	0	0	0	0.007473	0	0	0	0	0	0	0	0	0	0	0	0	0	0	0	0	0	0	0	0	8.10E-05	0	0	0
OTU157	0.004676	0	0.004054	0.000375	0	0	0.006351	0	0	0	0.006294	0	0.004334	0	0	0	0	0	0	0.004063	0	0	0	0	0	4.80E-05	0.018635	0	0	0	0	0	0	0	3.90E-05	0	0.016678	0	0	0	0	0	0	0	0.004419	0	0	0	0
OTU158	0	0	0.001529	0	0	0	0	0	0	0	0	0	0	0.000375	0	0	0	0	0	0	0.000434	0.001834	0.00368	0	0	0	0	0	0	0	0	0	0	0	0	0	4.60E-05	0	0.000713	0	0	0	0.00151	0	0	0	0	0.00147	0
OTU159	0	0	0	0.000852	0	0	0	0	0	0.002263	0	0.012262	0	0	0	0	0	0	0	0	0	0	0	0	0	0	0.010136	0	0	0	0	0	0	0	0	0	0	0	0	0	0	0	0	0	0	0	0	0	0.000891
OTU160	0.004034	0	3.50E-05	0	0.006259	0	0	0.006397	0	0	0.000149	0	0	0	0	0	0	0	0	0	0	0	0.00625	0.006698	0	9.70E-05	0	0	0.01136	0	0	0	0	0	0	5.10E-05	0.005726	0	0	0	0.000356	0	0	0	0	0.014818	0.009753	0	0.000299
OTU161	0	0	0	0	0	0	0.000447	0.000459	0.000911	0	9.30E-05	0	0	0	0	0	0	0	0	0	0	0	0.005663	0.00054	0	0.00347	0	0	0	0	0.00282	5.80E-05	0	0	0	0	0	0	0	0	0	0	0	0	0	0	0	0	0
OTU162	0	0	0.010441	0	0	0.000404	0	0	0	0.005872	0	0	0	0	0.000163	0	0	0	0	0	0	0	0	7.30E-05	0	4.80E-05	0	0.007989	0	0	0	0	0	0	0.0056	0	0	0	0	2.50E-05	0	0	0.003693	0.006178	0	0	0	0	0
OTU163	0	0	0	0	0.001451	0.001167	0.001175	0	0.001772	0	0.001639	0	0	0	0	0	0	0	0	0	0	0	0	0	0	0	0.001714	0	0	0	0	0	0	0	0	0	0	0	0	0	0	0	0	0	0	0	0	0	0
OTU164	0	0	0.003031	0.00049	0	0	0	0	0	0	0	0	0.002323	0.009827	0	0	0.003364	0	0.00211	0	0	0	0	0.00504	0	0.000356	5.40E-05	0	4.20E-05	0	0	0	0	0	0.00186	0	0	0	0	0.00187	0	0	0	0	0	0	5.90E-05	0	0
OTU165	0	0.003551	0	0	0.000555	0.005491	0	0	0	0	0	0	0	0	0	0	0	0	0	0.000298	0	0.000139	0	0	0	0	0	0	0	0	0	0.009408	0.002105	0	0	0	0	0	0	0	0	0	0	0	0	0	0	0	0
OTU166	0	0	0	0	0	0.007817	0	0	0	0	0.002591	0	0	0	0	0	0	0.000495	0	0	0	0	0	0	0.000109	0	0	0	0	0.00364	0	0	0	0	0	0	0	0	0	0	0	0	0	0.001698	0	8.60E-05	0.001555	0	0.00235
OTU167	0	0	0	0	0	0	0	0	0	0	0	0	0	0	0	0	0	0	0	0	0	0	0	0.006643	0	0.006478	0.004935	0	0	0	0	0	0	0	0.000131	0.004766	0	0	0	0	6.10E-05	0	0.007308	0	0	7.60E-05	0	0	0
OTU168	0	0	0.000732	0	0	0.002545	0	0.001177	0	0	0	0	0	0.003239	0	0	0.003786	0	0.001054	0	0	0	0	0	0	0	0	0.003151	0	0	0	0	0	0	0.000981	0	0	0	0	0	0	0	0	0	0	0	0	0	0
OTU169	0.002265	0	0	0	0	0	0	0	0	0	0	0	0	0	0.000767	0	0	0	0	0	0	0	0.009388	0.004479	0	0	0	0	0	0	0	0	0	0.004755	0.001095	0	0	0	0	0	0	0	0	0	0	0	0	0	0
OTU170	0	0.004311	0	0	0.008121	0	0.004177	0.031149	0	0	4.90E-05	0	0	4.90E-05	0.004528	0	0	0	0	0	0	0	0	0	0	0.000174	0	0	0	0	0	0	0	0	0.000139	0.000633	0	0	0.002993	0	0	0	0	0	0	0	0	0	0
OTU171	0	0	0.001598	9.90E-05	0.000351	0	0	0	0	0.001783	0.00427	3.60E-05	0.000888	0.005995	0.003556	0	0.00115	0	0.000694	0.001902	0	0.000697	0	0	0	0	0	0.002827	0	0	0.001755	0	0.004564	0	0	0.001443	0.000893	0	0.005154	0.002845	0.000247	0	0.00251	0.002984	0	0.000429	0	0	0.003389
OTU172	0.002413	0	0	0	0.001063	0	0.001988	0	0	0.002452	0	4.00E-05	0.000152	0	0.005433	0.005609	0	0	8.20E-05	0.002109	0	0.000749	0	0.005654	0	0	0	0.002233	0	0	0	0	0	0.004202	0	0	0	0.002428	3.20E-05	0	0	0	0.000747	0.000175	0	0.001369	0.000678	0.001304	0
OTU173	0	0	0	0	0	0	0	0	0	0	0	0	0	0	0	0	0	0	0	0	0	0	0	0	0	0	0	0	0	0	0	0	0	0	0	0	0	0	0	0	0	0	0	0	0	0	0	0	0
OTU174	0	0	0	0	0	0	0.005423	0.004233	0	0	0	0	0	0	0	0	0	0	0.001855	0	0	0.001269	0.00751	3.80E-05	0	0	0	0	0.006086	0	0	0	0	0	0	0	0.001779	0	0	0	0	0.005658	0	0	0	0	0	0	0
OTU175	0	0	0	0	0.000446	0	0	0	0	0	0	0	0	0	0	0.004882	0	0	0.00071	0	0	0	0	0	0.000584	0	0	0.00243	0	0.00028	0	0	0	0	0	0	0	0	0	0	0	0	0	0	0	0	0	0	0
OTU176	0	0	0	0	0	0.016894	0	0	0	0	0	0	0	0	0	0	0	0	0	0	0	0	0	0	0	0	0	0	0	0	0	0	0	0	0	0	0	0	0	0	0	0	0	0	0	0	0	0	0
OTU177	0.003272	0.001771	0.000861	0	0.000345	8.80E-05	0.002317	6.50E-05	0	5.10E-05	5.40E-05	0.00012	4.00E-05	0.004837	4.80E-05	3.20E-05	0.000865	0.000896	0.000419	0.001808	0.000865	4.40E-05	0.002329	0	7.00E-05	5.20E-05	0	0.004637	0.001127	0.001072	0.002254	0.002259	0.000104	0	0	9.70E-05	4.40E-05	0.001161	0	0.00076	0.000169	0.000126	0.002036	5.90E-05	0.002946	0.001296	0.001007	0	0.002197
OTU178	0	0	0.001218	2.30E-05	0.001343	0	0.001351	0	0.001953	0	0.000821	0.00106	0.000679	0.001423	0	0.000172	0	0	0.000716	0	0.004302	0	0.004556	0.000133	0	0	0	0	0	0	0	0.00139	0	0	4.20E-05	0.000159	0	0	0	0.000429	0	0	0	0.000295	0	0.004189	0	0.00073	0.001672
OTU179	0	0	0	0	0	0	0	0	0	0	3.40E-05	0	0	0	0	7.80E-05	0	0	3.50E-05	0	0	0	0	0	0	0	0	0	0	0	0	0	0	0	0	0	0	0	0	0	0	0	0	6.30E-05	0	0	0	0	0
OTU180	0	0	0	0.000257	0	0	0	0	0	0	0	0	0.001343	0	0	0	0	0.001515	0	0	0	0	0.000884	0.000622	0	0	0	0.000428	0	0	0	0.004169	0	0	0	0.000739	0	0	0	0	0	0.000807	0	0	0	0	0	0	0.000146
OTU181	0	0	0	6.80E-05	0	0	0	0	0	0	0	0	0	0	0	0	0	0	0	0	0	0	0	0	0	0	0	0	0	0.009104	0	0	0	0	0	0	0	0	0	0	0	0	0	0	0	0	0.012189	0	0
OTU182	0.000448	0.00478	0	0.000711	0	0	0	0.000665	0	0	0.005144	0	0.002361	0	0.00125	0.008456	0	0	0.000484	0	0	0	0	0.001178	0	0.005347	0	0	0.001119	0	0	0	0	0	0	0	0	0	0	0	0	0	0	0	0	0	0	0	0
OTU183	0	0	0	0	0	0	0	0	0	0	0	0	0	0	0	0	0	0	0	0	0	0	0	0	0	0	0	0	0	0.026064	0	0	0	0	0	0	0	0	0	0	0	0	0	0	0	0	0	0	0
OTU184	0	0	0	0	0.006422	0	0	0	0	0	0	0.000401	0	0	0	0	0	0	0.002624	0	0	0	0	0	0	0	0	0	0.004072	0	0	0	0	0	0	0	0	0	0	0	0	0	0	0	0	0.000176	0	0	0
OTU185	0	0.000942	0	0	0.000277	0	0	0	0.000812	0	0	7.40E-05	0	0	0	0	0	0	0	0	0	0	0	0.001473	0	0.000509	0	0	0.001595	3.90E-05	0	0	0	0	0	0	0.000664	0.003244	0.000289	0	0	0	0	0	0	0	0	0	0
OTU186	0	0.007712	0	0	0	0	0	0	0	0	0	0	0.009983	0	0	0	0	0	0	0	0	0	0.001822	0.010729	0	5.10E-05	0	0	0	0	0	0	0	0	3.50E-05	5.40E-05	0	0	0	0	0	0	0	0	0	0	0	0	0
OTU187	0.000404	0.000275	0	0	0.000201	3.90E-05	0.000772	0.000246	0.000184	5.00E-05	0.000658	4.40E-05	0.000223	0.000277	0.00015	0.001035	0	0.000869	0.000978	0	0.000925	0	0	0	0.000825	0.001988	0.000105	0.000162	0	0	5.20E-05	0.000129	0	0.000393	0.002866	4.70E-05	0.000891	0	4.90E-05	0.002411	0	0	0.000405	0.00115	0.000286	0	0	0.001105	0.000145
OTU188	0.001627	0.006133	0	0	0.000259	0	0.001284	0	0.000546	0	0	0.000164	0.012419	0	0.0167	0	0.000602	0	0.002114	0	0	0	0	0.00638	0	0.000456	0	0	0	0	0	0	0	0	0.000551	0	0	0.007847	0	0	0	0.000211	0.001138	0	0	0	0	0	0
OTU189	0	0	0	0	0	0	0	0	0	0	0	0	0	0	0	0	0	0	0	0	0	0	0	0	0	0	0	0	0	0	0	0	0	0	0	0	0	0	0	0	0	0	0	0	0	0	0	0	0
OTU190	0	0.005698	0	0.000205	0	0	0	0	0	0	0	0	0	0	0	0	0	0	0	0	0	0	0	0	0	0	0	0	0.008036	0	0	0	0	0	0	0	0	0	0	0	0	0	0	0	0	0	0.000246	0	0
OTU191	0	0	0	0	0	0	0	0.011267	2.90E-05	0	0	0	0	0	0	0	0	0	0	0	0	0	0	0	0	0	0	0	0	0	0	0	0	0.023704	4.00E-05	0.003037	0	0	0	0	0	0	0	0	0	0	0	0	0
OTU192	0	0	0.009374	0	0	0	0	0	0	0	0	0	0	0	0	0	0	0	0	0	0	0	0	0	0.002235	5.90E-05	0	0	0	0	0	0	0	0	0.004716	0	0	0	0	0	0	0	0	0	0	0	0	0	0
OTU193	0	0	0	0	0	0	0	0	0	0	0	0	0	0	0	0	0	0	0	0	3.80E-05	0	0	0	0	0	0	0	0	0.01982	0	0	0	0	0	0	0	0	0	0	0	0	0	0	0	0	0.00184	0	0
OTU194	0	0	0	0	0	0	0	0.005976	0	0	0.006747	0.001865	0	0	0	0.010528	0	0	0	0	0	0	0	0	0	0	0	0	0	0	0	0	0	0.000376	0.004462	0	0	0	0	0	0	0	0	0	0	0	0	0	0
OTU195	7.80E-05	0	0	0.0004	0	0	0	0	0.00504	0	0	0	0	0.001806	0	0	0.003	0.002509	0.001093	0.006851	0.000131	0	0	0	0	0	0.000371	0.002132	0	3.20E-05	0	0.001484	0	0	0	0	0	0	0	0	0.005483	0	0	0.001753	0	0.000774	0.004276	0.001333	0
OTU196	0.000356	0	0.002924	0	0	0	0.000335	0	0.000285	0.010937	0.002136	0	0.001111	0.00015	0	0	0	0	0.000495	0	0.000144	0	0.001483	0.000519	0.001354	0	3.60E-05	0	0	0	0.002477	0.004001	0	0	0	0	0	0	0	0	0	0	0.003181	0.001237	0	0	0	0	0
OTU197	0	0	0	0	0	0	0.004694	0	0	0	0	0	0	0	0	0	0	0	0.000367	0	0	0	0.012703	0	0	0.000103	0.002604	0	0	0	0	0	0	0	0	0	0	0	0	0	0	0	0	0	0	0	0	0	0
OTU198	0	0	0	0	0.002713	0	0	0	0	0	0	0	0	0	0	0	0	0	0	0	0	0	0	0	0	0	0	0	0	0	0	0	0	0	0.000136	0.002773	0	4.20E-05	0	0	0	0	0	0	0	0	0	0	0
OTU199	0	0	0	0	0	0	0	0	0	0	0	0	0	0	0	0	0	0	0	0	0	0	0	0	0	0	0	0	0	0	0	0	0	0	0	0	0	0	0	0	0	0	0	0	0	0.016758	0	0	0
OTU200	0.000706	0.002063	0.0005	0.000126	0.000137	0.00041	0.000126	0	6.50E-05	0.00028	0	0	0.000818	0.000926	0.000184	0.013704	2.80E-05	0.000733	0.000343	0.000298	0.000577	0.000103	0.000245	4.70E-05	0.000218	0	0.000669	0.000429	0	0.001056	0.00034	0	0.001409	0.000979	0.001802	4.50E-05	0	0.000241	0.000274	0.000333	0	0.002819	0	0.000601	0	0.000893	0	0	0.001932
OTU201	0	4.80E-05	0.008475	0.001177	0	0	0	0	0	0.004905	0	0	0	0	0.003054	0	0	0	0	0	0	0	0	0	0	0	0	0	0	0	0	0	0	0	4.10E-05	0.00426	0	0	0	0.014531	0	0	0	5.10E-05	0	0	0	0	0
OTU202	0	0	0	0.00037	0	0.00113	0.000297	0	0	0	0	0	0.003043	0	0.000381	0.000397	0.000802	0	0	0.000671	0.00036	0.000694	0.003746	0.004225	0	0	0	0.001407	0	0	0.002959	0.001396	0	0.00441	0.000175	0	0	0	0	0.00118	0	0.003196	0	0	0	0	0.000345	0	0.001003
OTU203	0	0	0	0	0	0	0.002507	0	0	0	0	0	0	0	0	0	0	0	0	0.003037	0	0	0	0	0	0	0	0	0	0	0	0	0	0	8.50E-05	0.002026	0	0	0	0	0	0	5.00E-05	0	0	0	0	0	0
OTU204	0	0.001289	0.001207	0.000242	0	0.00044	0.00016	0	0.005263	0	0	0	0	0	0	4.20E-05	0	0	0	0	0	0	0	0	0	0	0	0	0	0	0	0	0	0	0.000364	0	0	0	0	0	0	0	0	0	0	0.000871	0.013404	0	0
OTU205	0	0	0	0	0	0.001268	9.00E-05	0.000288	0	0.000346	0	0	0	0	0	0.001994	0	0	0.001666	0.000101	0	0	0	0	0	0	0	0.001246	0	0.004293	0.001051	0	0	0	9.50E-05	0.000465	0	0.002027	0.002154	0.002101	0	0	0	0.000682	0	0	0	0.000498	0
OTU206	0	0.001138	0.000541	0	0	0	0	0	0.000627	0	0	0.000111	0	0	0.00132	0	0	0.000732	0	0	0	0.001235	0	0	0	0	0.000334	0	0	0	0	0	0	0	0.001741	0	0	0.000414	0	0	0.002065	0	0	0	0	0	0	0	0
OTU207	0	0	0	0	0	0	0	0	0	0.005362	0	0	0	0	0	0	0	0	0	2.40E-05	0	6.00E-05	3.80E-05	0	0	9.60E-05	0.000171	0	0	0	0.003506	0	0	0	0.000128	5.60E-05	0	0.006483	0.002388	0	0	0	0	0	0	8.50E-05	0	0	0
OTU208	0	0	0.001687	0	0	0	0	0	0	0	0	0.001094	0	0	0	0.00277	0	0	0	0	0	0	0	0	0	0	0	0	0	0.001053	0	0	0.004198	0.001451	0	0	0.00213	0	0	0	0	0	0	0.004019	0	0	0	0	0
OTU209	0	0	0	3.60E-05	0.000501	0	0	0	0	0	0	0	0	0	0	0	0.020004	0	0	0	0	0	3.60E-05	0	0	9.90E-05	0	0	0	0	0	0	0	0	0	0	0.000851	0	0	0.003618	0	0	0	0	0	0	0	0.002475	0.003934
OTU210	0	0	0.001373	0	0	0	0	0	0	0	0	0	0	0	0	0	0.000613	0	0	0.001467	0.003177	0	0	0	0	0.001882	0	0	0	0	0	0	0	0	0	0	0	0	0	0	0	0	0	0	0	0	0	0	0
OTU211	0	0	0	0	0	0.015347	0	0	0	0	0	0	0	0	0	0	0	0	0	0	0	0	0	0	0	0	0	0	0	0	0	0	0	0	5.30E-05	0	0	0	0	0	0	0	0	0	0	0	0	0	0
OTU212	0	4.30E-05	0	0	0	0	0	0	0	0	0	0	0	0	0	0	0	0	0	0	0	0	0	0	0	0.012268	0	0	0	0	0	0	0	0	0	0	0	0	0	0	0	0	0	0	0	0	0	0	0.020546
OTU213	7.90E-05	0.006566	0	0	0.000138	0	0	0	0	0	0	0	0.001264	0	0	0	0.000641	0	0	0	0	5.30E-05	0	0	0	0	0.002829	0	0	0	0	0	0	0	0	0	0	0	0	0	0	0	0	0.002412	0	0	0	0	0
OTU214	0	0	0.003298	0	0.001056	0	0	0	0	0	0	0	0	0	0	0.007783	0	0	0	0	0	0	0	0.002984	0	0	0	0	0	0	0	0	0	0	0	0	0	0	0	0	0	0	0	0	0	0	0	0	0
OTU215	0	0	0.00237	6.70E-05	0	0	0	0	0	0	0	0	0.003409	0	0	0.000516	0	0	0	0	0	0	0.00042	0.000824	0	0	0	0.000641	0	0.00015	0	0	0	0	0	0	0	0	0.003649	0	0.002123	0.001431	0	0	0	0	0	0	0.00215
OTU216	0	0	0	0	0	0	0	0	3.10E-05	0	0	0	0	0	0	0	0	0	0.003847	0	0	0	0	0	0	0.011693	0	0	0	0	0	0	0	0	0	0.002214	0	0	4.60E-05	0	0	0	0	0	0	0	0	0	8.60E-05
OTU217	0	0	0	0	0	0	0	0	0	0	0	0	0	0	0	0	0	0	0	0	0	0	0	0	0	0	0	0	0	0	0	0	0	0	0	0	0	0	0	0	0	0	0	0	0	0	0	0	0
OTU218	0.00065	0	0	0	0.000176	0.000161	0	0	0.000687	0	0.000305	0	0	0	0	0	0	0	0	0.000873	0	0	0	0	0	0	0.000672	0.000528	0.000548	0.004495	0	0.000119	0	0.000756	0	0	0	0	0.003241	0.001593	0	0	0.000227	0	0	0.002606	0.002561	0.000319	0.006133
OTU219	0	0	0	0	0.001916	0	0	0	0.002285	0	0.008171	0	0	0	0	0	0	0	0	0	0	0	0	0	0	0	0	0.000329	0	0	0	0	0.002	0	0	0	0	0	0	0	0	0	0	0	0	0.000526	0	0	0
OTU220	0	0.004631	0	0	0	0	0.006209	0	0	0	0	0	0	0	0	0	0	0	0.002951	0	0.007276	0	0	0	0	0.01102	0	0	0	4.00E-05	0	0	0	0	0	0	0	0.003057	0	0	0	0	0	0	0	0	0.006017	0	0
OTU221	0	0	0	0	0	0	0	0	0	0	0	0	0	0	0	0	0	0	0	0	0	0	0	0	0	0	0	0	0	0	0	0	0	0	0	0	0	0	0	0	0	0	0	0	0	0	0	0	0
OTU222	0	0	0	0	0	0	0	0	0	0	0	0	0	0	0	0	0	0	0	0	0	0	0	0	0	0	0	0	0	0	0	0	0	0	5.40E-05	0	0	0.000473	0	0	0	0	0	0	0	0	0	0	0
OTU223	0.00047	0	0	0	0	0	0	0	0	0	0	0	0	0	0	0	0	0	0	0	0	0.005434	0	0	0	5.40E-05	0	0	0	0	0	0	0	0	8.10E-05	0	0	8.00E-05	0	0	0	0	0	0	0	0	0	0	0
OTU224	0	0	0	0	0	0	0	0	0	0	0	0	0	0	0	0	0	0	0	0	0	0	0	0	0	0	0	0	0	0	0	0	0	0	0	0	0	0	0	0	0	0	0	0	0	0	0	0	0
OTU225	0	0	0	0	0.001201	0	0	0	0	0	0	0	0	0	0	0	0	0	0	0	0	0.001114	0	0	0	0	0	0.003768	0	0	0.000175	0	0.004518	0	0	0.001114	0	0	0.000716	0	0	0	0	0	0.001073	0	0.002134	0	0
OTU226	0	0	0	0	0	0	0	0	0	0	0	0.00129	0	0	0	0	0	0	0	0	0.00475	0	0	0	0	0	0	0	0	0	0	0	0	0.002366	0	0	0	0	0.001935	0	0	0	0	0	0	0	0	0	0
OTU227	0	0	0	0	0.000677	0	0	0	0	0	0	0	0	0	0	0	0	0	0	0	0	0	0	0	0	0	0	0	0	0.013669	0.001718	0	0	0	0	0	0	0	0	0	0	0	0	0	0	0	0	0	0.000549
OTU228	0	0	0.003359	0	0	0	0	0	0	0.002107	0	0	0	0	0	0	0	0	0	0	0	0	0	0	0.002098	0	0	0	0	0	0.002803	0	0	0	0	0	0.001703	7.30E-05	0	0	0	0	0.001907	0	0	0	0	0	0
OTU229	0	0	0	0	0	0	0	0	0	0	0	0	0	0	0	0	0	0	0	0	0	0	0	0	0	0	0	0	0	0	0	0	0	0	0	0	0	0	0	0	0	0	0	0	0	0.00081	0	0	0
OTU230	0.000837	0	0.000699	0	0.000417	0	0.001825	0.000138	0.001162	0	0.000234	0.000265	0.00134	0	0.00041	0.000819	0.000109	0	0	0	0	0	0	0	0	0	0	0	0	0	0	0.001485	0.001359	0	0.000496	0.00062	0	0.000925	0	0	0	0.000341	0	0	0	0.003191	0	0	0
OTU231	0	0	0	0	0	0	0	0	0	0	0	0.00062	0	0	0	0	0	0	0.00103	0	0.002151	0	0	0	0.000169	0	0	0.000307	0	0.000214	0	0	0	0	0	0	0	0	0	0	0	0.001425	0	0	0	0	0	0.004802	0.005649
OTU232	0	0	0	0	0	0	0	0	2.30E-05	0	0	0	0	0	0	0	0	0	0	0	0	0	0	0	0	0	0	0	0	0.002825	0.003182	0	0	0	0	0	0	3.90E-05	0	0	0	0.00109	0	0	0.001296	0	0	0	0
OTU233	0	0	0	0	0	0.00422	0	0	0.000825	0	0	0	0	0	0	0	0	0	0	0	0	0	0.002175	0	0	6.20E-05	0	0	0	0	0	0	0	0	0	0	0	0.004088	0	0	0	0	0	0	0	0	0	0	0
OTU234	0	0	0	0	0.001031	0	0	8.90E-05	0	0	0	0	0	0	0	0	0	0	0	0	0	0	0	0	0	0	0	0	3.90E-05	0	0	0.012158	0	0	0.000124	0	0.004088	4.00E-05	0	0	0	0	0	0	0	0	0.000938	0	0
OTU235	0	0	0.000209	0	0.002475	0	0	0	0	0	0	0	0	0	0	0	0	0	0	0	0	0	0	0	0	0	0	0	0	0	0	0	0	0	0	0	0	0	0	0	0	0	0	0	0	0	0	0	0
OTU236	0	0	0.002744	0	0.000786	0.000722	0	0	0	0	0	0	0	0.00202	0	0.002392	0	0	0.001512	0.002789	0	0	0.000445	0	0.005385	0	0	0	0.001555	0.015764	0	0	0	0	0.001998	0.001573	0	0	0.002044	0	0.002654	0	0.000103	0	0	0	0.000467	0	0.002514
OTU237	0	0	0.00207	3.20E-05	0.000571	0	0	0	0	0	0	0	0	0	0	0	0	0	0	0	0	0	0.005949	0	0	0	0	9.90E-05	0	0.002195	0	0	0	0	5.50E-05	0	0	0	0	0	0	0.001958	0	0.00087	0	0.007875	0	0	0.00032
OTU238	0.00086	0	0	0.00051	0	0	0	0	0.000533	0	0	0	0.001793	0.006877	0	0	0	0	0	0.000189	0.001278	0	0.007439	0.000548	0.003882	0	0	0.001988	0	0	0.001404	0.007237	0	0.000386	0	0	0	0	0	0	0	0.000335	0	0	0	0	0.002489	0	0
OTU239	0	0	0	0	0	0	0	7.10E-05	0.001492	0	0	0	0.000425	0.002164	0	0	0	0	0	6.70E-05	0	0.0013	0	0	0	0	0	0	0	6.90E-05	0	0	0	0	0	0	0	0.000948	0	0	0	0	0.000285	0	0	0	0	0	0
OTU240	0.001158	0	0	0	0.001313	0.001243	0	0	0.001789	0	0.000281	3.90E-05	0.000406	0.001619	0	0	0.000415	0	0	0	0	4.30E-05	3.90E-05	0.000212	0	0.000725	0.001724	0	0	0	0	0	0	0	0	0	0	0	0	0	0	0	0	0	0	0	0	0	0
OTU241	0	0	0.007301	0	0.003399	0	0	0	0	0	0	0	0.003399	0	0	0	0.003051	0	0	0	0	0	0	0	0	4.80E-05	0	0	3.40E-05	0	0	0	0	0	0	0	0	0	0.007313	0	0	0	0	0	0	0	0	0	0
OTU242	0	0	0	0	0	0	0	0	0	0	0	0.005189	0	0	0	0	0	0	0	0	0	0	0	0	0	0	0	0	0.005546	0	0	0	0	0	0	0	0	0	0	0	0	0	0	0	0	0	0	0	0
OTU243	0	0	0	0	0.004826	0	0.000382	0	0.001612	0	0	0	0	0	0.003586	0	0	0	0	0	0	0	0	0	0	0	0	5.70E-05	0	0	0	0	0	0	0.000139	0.001052	0.005529	0	0	0	0	0	0	0	0	0	0	0.009293	0
OTU244	0	0.007957	0	0	0	0	0.003097	0	0	0	0	0	0	0	0	0	0	0	0	0	0	0	0	0	0	0	0	0	0	0	0.001546	0	0	0	0	0	0	0.000355	0	0	0	0	0.003228	0	0	0	0	0	0
OTU245	0	0	0	0	0.002241	0	0	0	0	0	0	0	0.000945	0	0	0	0	0	0	0.001686	0	0	0	0	0	0	0	0	0.007385	0.000562	0	0.001027	0	0	0	0	0	0	0	0	0	0	0.003898	0.006066	0	0	0	0	9.10E-05
OTU246	0	0	0	0	0	0.008779	0	0	0	0	0	0	0	0	0	0	0	0	0	0	0	0	0	0	0	0	0	0	0	0	0	0	0	0	0	0	0	0	0	0	0	0	0	0	0	0	0	0	0
OTU247	0.000905	0	0	0	0.002642	0.003894	0.001356	0.002779	0	0	0	0.000298	0	0	0	0	0	0	0	0	0	0	0	0	0.002437	0.002675	0.002215	0	0	0.002246	0.000433	0	0.001479	0	0	0	0	0	0.000205	0	0	0	0	0	0	0	0.000575	0.000108	0.000304
OTU248	0	4.70E-05	0.000159	0	9.70E-05	0	3.40E-05	0	0	0	0	0	3.40E-05	3.90E-05	0	0	0	3.70E-05	0	0	0	0	0	0	0.002055	0	0.000897	0	0	0	0.000553	0	0	0	3.70E-05	0	0	0	0	0.000287	0.002265	0	0.000358	0	0	0	4.70E-05	0.000109	0.000344
OTU249	0	0	0.000266	0.001097	0	0	0.003311	0	0	0	0	0	0	0	0	0	0	0	0	0	0	0	0	0.005335	0	0	0.01216	0	0	0	0	0	0	0	0	0	0	0	0	0	0.000313	0	0	0	0	0	0	0	0
OTU250	0	0.000542	0.00361	0	0	0	0	0	0	0	0	0	0	0	0	0	0	0	0	0	0	0	0	0	0	0	0	0	0	0	0	0	0	0	0	0	0	0	0	0	0	0	0	0	0	0	0	0	0
OTU251	0	0	0	0	0.002383	0	0	0	0	0	0	0	0.001974	0	0	0	0	0	0	0	0	0	0	0	0	0.000112	0.000757	0.00827	0	0	0	0	0	0	0	0	0	0	0	0	0	0	0	0	0	0	0	0	0
OTU252	0.000258	0	0	0	0	0	0.001244	0	0	0	0.000448	0	0.00168	0	0	0.000367	0.002776	0.000543	3.00E-05	0.000439	0	0	0.000381	0	0	0	0.002129	5.10E-05	0	0	0.000317	0	0	0.004611	0.002331	0	0.001886	0.000905	0	0	0	0	0.000512	0	0.000221	0	0	0	0
OTU253	0	0	0	0	0	0	0	0	0	0	0	0.015005	0	0	0	0	0	0	0	0	0	0	0	0	0	0	0	0	0	0	0	0	0	0	0	0	0	0	0	0	0	0	0	0	0	0	0	0	0
OTU254	0	0	0	0	0	0	0	0	0	0	0	0	0	0	0	0	0	0	0.002519	0	0	0	0	0	0	0	0	0	0	0	0	0	0	0	0	0	0	0	0	0	0	0	0	0	0	0	0.011842	0	0
OTU255	0	0	0	0	0	0	0	0	0	0.005024	0.00067	0.003565	0	0.000533	0	0	0	0	0	0	0	0	0	0	0	0	0	0.001473	0	0	0	0	0	0.001372	0	0	0	0	0	0	0	0	0	0	0.001502	0	0	0	0
OTU256	0	0	0	0	0	0	0	0	0	0	0	0	0	0	0	0	0	0	0	0	0	0	0	0	0	0.008826	0	0	0	0	0	0	0	0	0.012292	0	0	0	0	0	0	0	0	0	0	0	0	0	0
OTU257	0	0	0	3.20E-05	0.001273	0	0	0	0	0	0	0	0	0	0	0	0	0	0	0	0	0	0	0	0	0	0	0	0	0	0	0	0	0	0	0	0	0	0	0.014538	0	0	0	0	0	0	0	0	0
OTU258	0	0	0	0	0	0	0	0	0	0	0	0	0	0	0	0	0	0	0	0	0	0	0	0	0	0	0	0	0.007614	0	0	0	0	0	0	0	0	0	0	0	0	0	0	0	0	0	0	0	0
OTU259	0	0	0	0	0	0	0.008164	0	0	0	0.000984	0	0	0	0.004754	0	0	0	0	0	0	0	0	0	0	0	0	0	0	0	0	0	0	0	4.00E-05	0	0.004965	3.80E-05	0	0	0	0	0	0	0	0	0	0.000106	0
OTU260	0	0	0	0	0	0	0	0	0	0	0	0	0	0	0	0	0	0	0	0	0	0.005586	0	0	0	0	0	0	0	0	0	0	0	0	0	0	0	0	0	0	0	0	0	0	0	0	0	0	0
OTU261	0	0	0	0	0.000743	0	0.001036	0	0	0	0	0	0	0	0	0	0	0	0	0	0	0	0	0	0	0	0	0	0	0.001192	0	0	0	0	0.000215	4.80E-05	0	0.002691	0	0	0	0	0	0.001587	0	0	0	0	0
OTU262	0.004172	0	0.004356	0	0	0	0	0	0	0	0	0.002703	0	0.001089	0.000956	0	0	0	0	0	0	0.002554	0	0	0	0	0	0	0	0.000664	0	0	0.000847	0	0	0	0	0.003285	0	0	0.00829	0.000907	0	0	0.000597	0.00294	0	0	0
OTU263	0	0	0	0	0	0	0	0	0	0	0	0	0	0	0	0	0	0	0	0	0	0	0	0	0	0	0	0	0	0	0	0	0	0	0	0	0	0	0	0	0	0	0	0	0	0	0	0	0
OTU264	0	0	0	0	0	0	0	0	0	0	0	0.002317	0	0	0	0	0	0	0	0	0	0	0	0	5.00E-05	0	0	0	0	0	0	0.000637	0	0	0	0	0	0	0	0.005326	0.007613	0	0	0	0	0	0	0	0
OTU265	0.002597	0	0.000201	0	0.001965	0.000367	0	0.001747	0.004339	0	0.000256	0.005735	0.000974	0.002513	0	0.001179	4.30E-05	0.001681	0	0	0	0	0	0	0	0.002566	0.000741	0	0	0	0.006469	0	0	0	0	0	0	0.000757	0.000299	0	0	0	0	0	0	0.000172	0	0.000697	0
OTU266	0	0	0	0	0	0	0	0	0	0	0	0	0	0	0	0	0	0.000162	0	0	0	0	0	0	0	0	0	0	0.008088	0	0	0	0	0	0	0	0	0	0	0	0	0.002102	0	0	0	0	0	0	0
OTU267	0	0	0.001277	6.00E-05	0.001176	0	0	0	0	0	0	0	0	0	0	0	0	0	0	0	0	0	0	0	0	0	0	0	0	0	0	0	0	0	0	0	0	0	0	0	0	0	0	0	0	0	0	0	0
OTU268	0	0	0	0	0	0	0	0	0	0	0	0	0	0	0	0	0	0	0	0	0	0	0	0	0	0	0	0	0	0.008473	0	0	0	0	0	0	0	0.003028	0	0	0	0	0	0	0	0	0	0	0
OTU269	0	5.70E-05	0	0	0	0	0	0	0	0	0	0	0	0	0	0	0	0	0	0	0	0	0	0	0	0	0	0.00129	0	0	0	0	0	0	0	0	0	0	0.003031	0	0.003785	0	0	0	0	0	0	0	0
OTU270	0	0	0	0	0	0	0	0	0	0	0	0	0	0	0.000264	0	0	0	0.000525	0	0	0	0	0	0	0	0	0	0	0	0	0	0	0	0	0	0	0	0	0	0	6.10E-05	0	0	0	0	0	0	0
OTU271	0	0	0	0	0	0	0	0	0	0	0	0	0	0	0	0	0	0	0	0	0	0	0	0	0	0	0	0	0	0	0	0	0	0	0	0	0	0.000671	0	0	0	0	0	0	0	0.000414	0	0	0
OTU272	0.012053	0	0.000521	0	0.000525	0.000119	0.001377	0.000726	0.0002	0	0	0.003308	0	0.004413	0.001041	0.003678	0.012338	0.004336	0.000599	2.90E-05	0	0.003518	0	0	0.004173	0.001716	0	0	0	0.001919	0.01098	0	0.00421	0	0.004845	0	0	0	0.0069	0	0	0.000164	0.003013	0	0	0	0.000392	0.003148	0
OTU273	0	0	0.002834	0	0	0	0	0	0	0	0	0	0	0.00138	0	0	0	0.000236	0	0	0.001105	0	0	0	0	0	0	0	0.001032	0	0	0	0	0	0	0	0	0	0.001119	0	0	0	0	0.003193	0	9.50E-05	0	0	0
OTU274	4.10E-05	0	0	0	0	0.002254	0	0	0	0	0.000466	0	0	0	0	0	3.30E-05	0	0	0.004501	0	0	0	0	0	0	0	0	0	0	0	0	0	0	5.40E-05	0	0	0	0	0	0	0	0	0	0	0	4.10E-05	0	0
OTU275	0	0	0	0	0	0	0	0	0	0.005623	0	0	0	0	0	0	0	0	0	0	0	0	0	0	0	0	0	0	0	0.001098	0	0	0	0	0.000537	0	0	0	0	0	0	0	0	0	0	0	0	0	0
OTU276	0	0	0	0	0	0	0	0	0	0	0	0	0	0	0	0	0	0	0	0	0	0	0	0	0.010385	0	0	0	0	0	0	0	0	0	0	0	0	0	0	0	0	0	0	0	0	0	0	0	0
OTU277	0	0	0	0.000261	0	0	0	0.002447	0	0	0	0	0	0	0	0	0	0	0	0.001186	0	0	0	0	0	0	0	0	0	0	0	0	0	0	0	0	0	0	0	0	0	0	0	0	0	0	0	0	0
OTU278	0.001211	0	0	0	0	0	0.002183	0.000916	5.70E-05	0	0	0	0	0	0.002313	0	0	0	0	0	0	0	0	0	0	0	0.000266	0	0	8.20E-05	0	0	0	0	0	0.000148	0	0	0	0	0	0	0	0	0	0	0	0	0
OTU279	0	0	0	0	0	0	0	0	0	0	0	0	0	0	0	0	0	0	0	0	0	0	0	0	0	0	0	0	0	0	0	0	0	0	0	0	0	0	0.007717	0	0	0	0	0	0	0	0	0	0
OTU280	0	0	0	0	0	0	0	0	0	0	0	0	0	0	0	0	0	0	0	0	0	0	0	0	0	0	0	0	0.00818	0	0	0	0	0	0	0	0	0	0	0	0	0	0	0	0	0	0	0	0
OTU281	0	0.00233	0	0	0.001124	0	0	0	0	0	0	0	0	0	0	0	0	0	0	0	0.00458	0	0.001858	0	0	0	0	0.00126	0	0	0	0	0	0	0	0	0	0	0	0	0	0	0	0	0	0	0.000295	0	0
OTU282	0	0	0	0	0.000108	0	0	0	0.000843	0	0	0	0	0	0	0.014066	0	0	3.30E-05	0	0	0	0	0	0	0	0	0	0	0	0	0	0	0	0	0.00259	0	0	0	0	0	0	0	0	0	0	0	0	0
OTU283	0	0	0	0	0	0	0	0	0	0	0	0	0	0	0	0	0	0	0	0	0	0	0	0	0	0	0	0	0	0	0	0	0	0	0	0	0	0	0	0	0	0	0	0	0	0	0	0	0
OTU284	0	0	0	0	0	0.006051	0	0	0	0	0	0	0	0	0	0	0	0	0	0	0	0	0	0	0	0	0	0	0	0	0	0	0	0	0	0	0	0	0	0	0	0	0	0	0	0	0	0	0
OTU285	0	0	0	0	0.000345	0	0	0	7.00E-05	0	0.003217	0.002341	0	0	0.003521	4.80E-05	0	0.008605	0.001015	0.000245	8.80E-05	0.001152	0	0	0	0	0	0.011762	0.005699	0.000288	0.001905	0	0	0.001718	0	0.001743	0.003569	0.000121	0.000173	0	0	0	0.000955	0.000121	0.001781	0	0	0.001228	0
OTU286	0	0	0	0	0	0	0	0	0	0	0	0	0	0	0	0	0	0	0	0	0	0	0	0	0	0	0	0	0	0	0	0	0	0	0	0	0	0	0.011238	0	0	0	0	0	0	0	0	0	0
OTU287	0	0.002192	0	0	0	0.000697	0	0	0	0	0	0	0	0	0	0	0.000653	0	0	0.000136	0	0	0.000455	0	0	0	0	0	0	0	0	0	0	0	0	0	0	0	0	0	0	0.000333	0	0	0	0.002102	0	0	0
OTU288	0	0	0	0	0	0	0	0	0	0	0	0	0	0	0	0	0	0	0	0	0	0	0	0	0	0	0	0	0	0	0	0	0	0	0	0	0	0	0	0	0	0	0	0	0	0	0	0	0
OTU289	0	0	0	0	0	0	0.001395	0	0	0	0	0	0	0	0	0	0	0	0	0	0	0	0	0	0	0	0	3.50E-05	0	0	0	0	0	0	4.20E-05	0	0	0	0	0	0	0	0	0	0	0	0	0	0
OTU290	0	0	0	0.000146	0.001816	0	0	0.000225	0	0	0	0	0	0.003263	5.00E-05	0.000984	0.000267	0	0	0.001086	0.001576	0	0.001636	0	0.001813	0	0	0	0	4.20E-05	0	0	0	0	0.001311	0.000136	0.00239	0.000948	0.001637	0	0	0	0	0	0	0.00321	0.000454	0	0
OTU291	0	0	0	0	0	0	0	0	0	0	0	0.0017	0	0	0.00206	0	0	0	0	0	0	0	0	0	0	0	0	0	0	0	0	0	0	0	0	0	0	0	0	0	0	0	0	0	0	0	0	0	0
OTU292	0	0	0	0	0	0	0.000419	0	0	0	0	0	0	0	0	0	0	0	0	0	0	0	0	0	0	0	0	0	0	0	0	0	0	0	0	0	0	0	0	0.00722	0	0	0	0	0.000462	0	0	0	0
OTU293	0	0	0	0	0	0	0	0	0	0	0	0	0	0	0	0	0	0	0	0	0.00093	0	0	0	0	0	0	0	0	0	0	0	0	0	0	4.70E-05	0	0.000122	0	0	0	0.000895	0	0	0	0.00347	0	0	0
OTU294	0	0.002447	0	0	0.003316	0	0	0	0	0.010906	0.006509	0	0	0	0	0	0	0	0	0	0	0	0	0	0	0	0	0	0	0	0	0	0	0	0	0	0	0	0	0	0	0	0	0	0	0	0	0	0
OTU295	0	0	0	0.000246	0	0	0	0	0.00093	0.001109	0	0	0	0	0	0	0	0	0.000616	0	0	0	0	0	0	0	0.000365	0	0	0.000955	0	0	0	0	0	0	0	0	0	0	0	0	0	0	0	0.007916	0.00433	0	0
OTU296	0	0	0	0	0	0	0	0	0	0	0	0	0	0	0	0	0	0	0	0	0	0	0	0.000204	0	0	0	0.008261	0	0	0	0	0	0	0	0	0	0	0	0	0	0	0	0	0	0	0	0	0
OTU297	0	0	0	0	0	0	0	0	0	0	0	0	0	0	0	0	0	0	0	0	0	0	0	0	0	0	0	0	0	0	0	0	0	0	0	0	0	0	0	0	0	0	0	0	0	0	0	0	0
OTU298	0	0	0	0	0	0	0	0	0	0	0	0	0	0	0	0	0	0	0	0	0	0	0	0	0	0	0	0	0	0	0	0	0	0	0	0	0	0	0	0	0	0	0	0	0	0	0	0	0
OTU299	0.01009	0.000158	0.000147	3.90E-05	0	3.10E-05	0	0	0	0	0	0	0	0	0	0	0	0	0	0	0	0	0	0	0	0	0	0	0	0	0	0	0.001683	0	0	0	0	0.000958	0	0	0	0	0	0	0	0	0	0	0
OTU300	0	0	0	0	0	0.000245	0	0	0.000134	0	0	0	0	0.001582	0	0	0	0	0	0	0	0	0	0	0	0	0	0	0	0	0	0	0	0	0	0.000647	0	0	0.001759	0	0	0	0	0	0	0	0	0	0
OTU301	0	0	0	0	0	0	0	0	0	0	0	0	0	0	0	0	0	0	0.003832	0	0	0	0	0	0	0	0	0	0	0	0	0	0	0	0	0	0	0	0	0	0	0	0	0	0	0	0	0	0
OTU302	0.004419	0	0	0	0	0	0	0	0	0	0	0	0	0	0	0	0	0	0	0	0	0	0	0	0	0	0.006671	0	0	0	0	0	0	0	0	0	0	0	0	0	0	0	0	0	0	0	0	0	0
OTU303	0	0	0	0	0	0	0	0	0	0	0	0	0	0	0	0	0	0	0	0.001119	0	0	0.000232	0	0	0	0	0	0.001734	0	0	0	0	0	0	0	0	0	0	0	0	0	0.001266	0	0	0	0	0	0
OTU304	0	0	0	0	0	0	0.001722	0	0	0	0	0	0	0	0	0	0	0	0	0	0	0	0	0	0	0	0	0	0	0	0	0	0	0	0	0	0	0	0	0	0	0	0	0	0	0.007154	0	0	0
OTU305	0	0	0	0.000352	0.000846	0	0	0	0	0	0	0	4.60E-05	0.004627	0	0	0	0	0	0.001496	0	0	0	0	0.004125	0	0	0	0	0	0.016701	0	0	0	0	0	0	0	0.000554	0	0.006705	0	0.005266	0.001848	0	0	0	0	0
OTU306	0	0	0	0	0	0	0	0	0	0	0	0	0	0	0	0	0	0	0	3.70E-05	0	0	0	0.001884	0	9.40E-05	0	0	0	0	0	0	0	0	9.00E-05	0	0	0	0	0	0	0	0	0	0	0	0	0	0.003351
OTU307	0	0	0	0	0	0	0	0	0	0	0	0	0	0.000826	0	0	0	0	0.001291	0	0	0	0	0	0	0	0	0	0	0	0	0	0	0	0	0	0	0.000847	0	0.00184	0	0	0	0	0	0	0	0	0
OTU308	0	0	0	0	0	0	0	0	0.000876	0	0	0	0	0	0	0	0	0	0	0.000324	0	0	0	0	0	0	0	0	0.003788	0	0	0	0	0	0	0	0	0	0	0	0	0	0	0	0	0.000333	0	0	7.40E-05
OTU309	0	0	0	0	0	0	0	0	0	0	0	0	0	0	0	0	0	0	0	0.003685	0	0	0	0	0	4.30E-05	0	0	0	0	0	0	0	0	5.00E-05	0	0	0	0	0	0	0	0	0	0	0	0	0	0
OTU310	0	0	0	0	0	0	0	0	0	0	0	0.006225	0	0	0.005847	0	0	0	0	0	0	0	0	0	0	0	0	0	0	0	0	0	0	0	0	0	0	0	0	0	0	0	0	0	0	0	0	0	0
OTU311	0	0	0	0	0	0	0	0	0	0	0	0.001594	0	0	0	0	0	0	0	0	0	0	0	0	0	0	0	0	0	0	0	0.008307	0	0	0	0	0	0	0	0	0	0	0.002953	0	0	0	0	0	0
OTU312	0	0	0	0	0	0	0	0	0	0	0	0	0	0	0	0.001608	0	0	0	0	0	0	0	0	0	0	0	0	0	0	0	0	0	0	0	0	0	0.00572	0	0	0	0	0	0	0	0	0	0	0
OTU313	0.002142	0	0	0	0	0	0	0	0	0	0	0	0	0	0	0	0	0	0	0	0	0	0	0.003087	0	0	0	0	0	0	0	0.00589	0	0	0	0	0	0	0	0	0	0	0	0	0	0	0	0	0
OTU314	0.004448	0	0	0	0	0	0	0	0	0	0	0	0	0	0	0	0	0	0	0	0	0	0	0	0	0	0	0	0	0	0	0	0	0	0	0	0	0	0	0	0	0	0	0	0	0	0	0	0
OTU315	0	0	0	0	0	0	0	0	0	0	0	0	0	0	0	0	0	0	0	0	0	0	0	0	0	0	0	0	0	0	0	0	0	0	0	0	0	0	0	0	0	0	0	0	0	0	0	0	0
OTU316	0	0	0	0	0	0	0	0	0	0	0	0	0	0	0	0	0	0	0	0	0	0	0	0	0	0	0	0	0	0	0	0	0	0	0	0	0	0	0	0	0	0.004966	0	0	0	0	0	0	0.003148
OTU317	0	0	0	0	0	0	0	0	0	0	4.00E-05	0.0002	0	0	0	0	0	0	0	0	0	0	0.007576	0	0	0	0	5.80E-05	0	0	0	0	0	0	3.90E-05	0	0	0	0	0	0	0	0	0	0	0	4.30E-05	0	0
OTU318	0	0	0	0	0	0	0	0	0	0	0	0.007224	0	0	0	0	0	0	0	0	0	0	0	0	0	0	0	0	0	0	0	0	0	0	0	0	0	0	0	0	0	0	0	0	0	0	0	0	0
OTU319	0	0	0	0	0	0	0	0	0	0	0	0	0	0	0	0.002269	0.000341	0	0	0	0	0	0	0.00195	0	0	0	0	0	0	0.001556	0	0	0	0	0	0.001289	0.006707	0	0	0	0	0	0	0	0	0	0	0
OTU320	0	0	0.005988	0.001451	0	0.006254	3.00E-05	0.002025	0	0.002225	0	0	0	0	0.011217	0.001623	0	0	0	0	0	0	0.000542	5.00E-05	0	0	0.014772	0	0.009713	0	0	0	0.002681	0	0	0	0	0	3.80E-05	0	0	0	0	0.000224	0	0	0	0	0
OTU321	0	0.005802	0	0	0	0	0	0	0	0	0	0	0	0	0	0	0	0	0	0	0	0	0	0	0	0	0	0	0	0	0.006888	0	0	0	0	0	0	0	0	0	0	0	0	0	0	0	0	0	0
OTU322	0.000609	0	0	0	0	0	0	0	0	0.002919	0	0	0	0.00103	0	0	0	0	0	0	0	0	0	0	0.000239	0.003455	0	0	0	0	0	0	0	0	0.000755	0	0	0	0	0	0	0	0	0.000131	0.000109	0	0	0	0
OTU323	0	0	0	0	0.000791	0	0	0	0	0	0	0.001375	0	0	0	0	0	0	0	0	0	0	0	0	0	0	0	0	0	0	0.000116	0	0	0	0	0	0	0.000468	0	0	0	0	0	0	0	0	0	0	0
OTU324	0	0	0	0	0	0.005124	0	0	0	0	0	0	0	0	0	0	0	0	0	0	0	0	0	0	0	0	0	0	0	0	0	0	0	0	0	0	0	0	0	0	0	0	0	0	0	0	0	0	0
OTU325	0	0	0	0	0	0	0	0	0	0	0	0	0	0	0	0	0	0	0	0	0	0	0	0	0	0	0	0	0	0	0	0	0	0	0	0	0	0	0	0	0	0	0	0	0	0	0	0	0
OTU326	0	0	0	0	0	0	0	0	0	0	0	0	0	0	0	0	0	0	0	0	0	0	0	0	0	0	0	0	0	0	0	0	0	0	0	0	0	0	0	0	0	0	0	0	0	0	0	0	0
OTU327	0	0	0.012855	0	0	3.70E-05	0	0	0	0	0	0	0	0	0	0.00082	0.000322	0.000117	0	0	3.50E-05	0	5.70E-05	0	0	0	0.001278	0	0	0	0	0	0	0	0	0	0	0.000988	0	0	0.000309	0	0	0	0	0	0	0	0
OTU328	0	0	0	0	0	0	0	0	0	0	0	0	0	0	0	0	0	0	0	0	0	0	0	0	0	0	0.001271	0	0	0	0	0	0	0	0	0	0	0	0	0	0.003219	0	0	6.10E-05	0	0.024925	0	0	0
OTU329	0.001493	0	0	0	0	0	0.002706	0.000836	0	0.001578	0.003653	0	0	0.004997	0	0.002782	0.000756	0	0.000891	0.002147	0.001341	0	0.003655	0	0	0	0.003497	0	0.000752	0	0.004461	0.000264	0	0	0.002754	0.000493	0.002817	0	0.001383	0	0.000562	0.000517	0.001607	0	0.003524	0	0	0	0
OTU330	0	0	0	0	0	0	0	0	0	0	0	0	0	0	0	0	0	0	0	0	0	0	0	0	0	0	0	0	0	0	0	0	0	0	0	0	0	0	0	0	0	0.001809	0	0	0	0	0	0	0
OTU331	0	0	0	0	0	0	0	0	2.10E-05	0	0	0	0	0	0	0	0	0	0	0	0	0	0	0	0	0	0	5.20E-05	3.80E-05	0	0	0	0	0	0	0.000772	0	0	0	0	0	0	0	0	5.50E-05	0	0	0	0
OTU332	0.00819	0	0	0	0	0	0	0	0	0	0	0	0	0	0	0.000443	0	0	0	0	0	5.10E-05	0	0	0	0	0	0	0	0	0	0	0	0	0	0	0	0	0	0	0	0	0	0	0	0	0	0	0
OTU333	0	0	0	0	0	0	0	0	0	0	0	0	0.002534	0.006497	0	0	0	0	0	0	0	0	0	0	0	5.40E-05	0	0	0	0	0	0	0	0	0.000182	0	0	0	0	0	0	0	0.01195	0	0	0	0	0	0
OTU334	0	0	0.007184	0	0	0	0	0	0	0	0	0	0	0	0	0	0	0	0	0	0	0	0	0	0	0	0	0	0	0	0	0	0	0	0	0	0	0	0	0	0	0	0	0	0	0	0	0	0
OTU335	0	0	0	0	0	0	0.002886	0	0	0	0	0	0	0	0	0	0	0	0	0.000703	0.000867	0	0	0	0	0	0	0	0.001604	4.20E-05	0	0	0	0	0	0	0	0	0	0	0	0	0	0	0	0.004755	0	0.000528	0
OTU336	0	0	0	0	0	0	0	0	0	0	0.009965	0	0	0	0	0	0	0	0	0	0	0	0	0	0	0	0	0	0	0	0	0	0	0	0	0	0	0	0	0	0	0	0	0	0	0	0	0	0
OTU337	0	0	6.60E-05	0	0	0.000715	0.000817	0	0	0	0	0	0	0	0	0	0.000371	0	0	0	0	5.10E-05	0	0	0	5.00E-05	0	0	0	0.000549	0	0	0	0	0	0	0	0	0	0	0.001606	0	0	0	0	0	0.000835	0	0.003169
OTU338	0	0	0	0	0	0	0	0	0	0	0	0	0	0	0	0	0	0.003357	0	0	0	0	0	0	0	0	0	0	0	0	0	0	0	0	0	0	0	0	0	0	0	0	0	0	0	0	0	0	0
OTU339	0	0	0	0	0	0	0	0	0	0	0	0	0	0	0	0	0	0	0	0	0	0	0	0	0	0	0	0	0	0	0	0	0	0	0.006963	0	0	0	0	0	0	0	0	0	0	0.004474	0	0	0
OTU340	0.001266	0	0	0	0	0	0	0	0	0	0	0	0	0	0	0	0.000896	0	0	0	0	0	0.000171	0	0	0	0	0	0	0	0	0	0	0	0	0	0	0	0	0	0	0	0	0	0	0.000618	0	0	0
OTU341	0.001293	0.003382	0	0.000204	0.002116	0.00036	0.001794	0	0.002435	0.001078	0.007815	0.000905	0.002363	0	0	0.001206	0.000123	0	0.000484	0.001185	0.00922	0	0	0	0	0.000934	0.003345	0.000341	7.90E-05	0	0	0	0	0.001889	0.000143	0	0.001822	0.000162	0	0.017867	0	0	0	0	0	0.00336	0	0	0
OTU342	0	0	0	0	0	0	0	0	0	0	0	0	0.002096	0	0	0	0	0.001316	0.000843	0	0.002576	0	0	0	0	0	0	0	0.001127	0	0	0	0	0	0	0	0	0.001675	0	0	0	0	0.000623	0	0	0	0	0	0
OTU343	0	0	0	0	0.004375	0	0	0	0	0	0	0	0	0	0	0	0	0	0	0	0	0	0	0	0	0	0	0	0	0	0	0	0	0	0	0	0	0	0	0	0	0	0	0	0	0	0	0	0
OTU344	0	0	0	0	0	0	0	0	0	0	0	0	0	0	0	0	0	0	0	0	0	0	0	0.00632	0	0	0	0	0	0	0	0	0	0	0	0	0	0	0	0	0	0	0	0	0	0	0	0	0
OTU345	0	0	0	0	0	0	0	0	0	0	0	0	0.000167	0	0	0	0.001266	0	0	0	7.80E-05	0	0.000394	0.000211	0	0	0	0.000531	0	0.006388	0	0.000457	0	0	0	0	0	0	0	0	0.000199	0.001558	0	0.002746	0	0	0.000223	0	0.003675
OTU346	0	0	0	0.001406	0.003893	0	0	0	0.000276	0	0	0	0	0	0	0.000882	0	0	0	0	0	0	0	0	0	0	0	0.001398	0	0	0	0	0	0	0	0	0	0	0	0	0	0	0	0	0	0.000335	0.00068	0	0
OTU347	0	0	0	0	0	0	0	0	0	0	0	0	0	0	0	0	0	0	0	0	0	0	0	0	0	0	0	0	0	0	0	0	0	0	0	0	0	0	0	0	0	0	0	0	0	0	0	0	0
OTU348	0	0	0	0	0	0	0	0	0	0	0	0	0	0	0	0	0	0	0	0	0	0	0	0	0	0	0	0	0	0	0	0	0	0	0	0	0	0	0	0	0	0	0	0	0	0	0	0	0
OTU349	0	0	0	0	0.002129	0	0.001704	0.000941	0	0.000872	0.0007	0	0.001804	0	0	0	0	0	0	0	0	0.001051	0	0	0	0	0	0	0	0	0	0	0	0	0.00145	0.000458	0	0	0.000341	0	0	0	0	0	0	0	0	0.000716	0
OTU350	0	0	0	0	0.002758	0	0	0	0	0	0	0	0	0	0	0	0.00339	0	0	0	0	0	0	0	0	0.000153	0	0	0	3.00E-05	5.20E-05	0	0	0	0.000364	0.004276	0	4.70E-05	0	0	0	0	0	0	0	0	0	0	0
OTU351	0	0	0	0	0	0	0	0	0	0	0	0	0	0	0	0	0	0	0	0	0	0	0	0	0	0	0.009412	0	0	0	0	0	0	0	0	0	0	0	0	0	0	0	0	0	0	0	0	0	0
OTU352	0	0	0	0	0	0	0	0	0	0	0	0.000687	0	0	0	0	0	0	0	0	0	0	0	0	0	0.004723	0.000302	0	0	0	0	0	0	0	0	0	0	0	0.000823	0.000271	0	0	0	0.000163	0	0	4.30E-05	0	0
OTU353	0	6.00E-05	0	0	0	0	0	0	0	0	0	0	0	0	0	0	0	0	0	0	0	0	0	0	0	0	0	0	0	0	0	0	0	0	0	0	0	0	0	0	0	0	0	0	0.005498	0	0	0	0
OTU354	0	0	0	0	0	0	0	0	0	0	0	0	0	0	0	0	0	0	0	0	0	0	0	0	0	0	0	0	0	0	0	0	0	0	0	0	0	0	0	0	0	0	0	0	0	0	0	0	0
OTU355	0	0	0	0	0	0	0	0	0	0	0	0	0	0	0	0	0.003714	0	0	0	0	0	0	0	0	0	0	0	0.000233	0	0	0	0	0	0	0	0	0	0	0	0	0	0	0.000794	0	0	0	0	0
OTU356	0	5.10E-05	0.003389	0.000142	0	0.001452	0	0.000223	0	0.001691	0	0	0	0	0.00299	0.000128	8.40E-05	0	0	0	0	0	0.000171	0.007375	0.008316	0	0.003016	0	0.008107	0	0	0	0.000384	0	0	0	0	0	0	0	0	0	0	0.001484	0	0	0	0	0
OTU357	0	0	0	0	0	0	0	0	0	0	0	0	0	0	0	0	0	0	0	7.80E-05	0	0	0	0.000732	0	0	0	0	0	0	0.001594	0	0	0	0	0	0	0	0	0	0	0	0	0	0	0	0	0	0
OTU358	0	0.001048	0	0	0	0	0	0.000304	0	0	0	0	0	0	0	0	0	0	0	0	0	0.003553	0	0	0	0	0	0	0	0	0	0	0	0	4.60E-05	0	0.000518	0	0	0	0	0	0	0	0	0	0	0	0
OTU359	0.000802	0	0.0106	0.000332	0	0.000585	0.002299	0.016059	0	0.011784	0.000613	0.007334	0	0.002451	0.003081	0	0.001337	0.003691	0.002845	0.002177	0.003769	0.00896	0	0.008992	0	0.000153	0.005018	0.001863	0.002362	0	0.000478	0	0	0	0.010043	0	0.000596	0.005699	0.000932	0.002089	0	0.006591	0.003253	0	0	0	0	0	0.004366
OTU360	0	0	0	0	0	0	0	0	0	0	0	0	0	0	0	0	0	0	0.000198	0.002077	0	0	0	0	0	0	0	0	0	0	0	0	0	0.000109	0	0	0	0	9.00E-05	0	0	0	0	0	0	0	0	0	0
OTU361	0	0	0	0	0	0	0	0	0	0	0	0	0	0	0	0	0	0	0	0	0	0	0	0	0	0	0	0	0	0	0	0	0	0	0	0	0.000366	0	0	0	0	0	0	0	0	0	0	0	0
OTU362	0	0	0.000493	0	0	0	0	0	0	0	0	0	0	0.003252	0	0	0	0	0	0	0	0	0	0	0	0	0	0	0	0	0	0	0	0	0	0	0	0	0	0	0	0	0	0	0	0.002124	0	0	0
OTU363	0	5.50E-05	0	0	0	0	0	0	0	0	0	0	0	0	0	0	0	0	0	0	0	0	0	0	0	0	0	0	0	0	0	0	0	0	0	0	0	0	0	0	0	0.001207	0	0	0	0	9.60E-05	0	0
OTU364	0	0	0	0	0	0	0	0	0	0	0	0	0	0	0	0	0	0	0	0	0	0	0	0	0	0	0	0	0	0	0	0	0	0	0	0	0	0	0	0	0	0	0	0	0	0	0	0	0
OTU365	0	0	0	0	0.000167	0.008216	0	0	0	0	0	0	0	0	0	0	0	0	0	0	0	0	0	0	0	0	0	0	0	0	0	0	0	0	0	0	0	0	0	0	0	0	0	0	0	0	0	0	0
OTU366	0	0	0	0	0.000238	0	0	0	0	0	0	0	0	0.000474	0	0	0	0	0	0	0	0	0	0	0	0	0.000315	0	0	0	0	0	0	0	0	0	0	0.000229	0	0	0	0	0	0	0	0	0	0	0
OTU367	0.005608	0	0	0	0	0	0	0	0	0	0	0	0	0	0	0	0	0	0	0	0	0	0	0	0	6.00E-05	0	0	0	0	0	0.006743	0	0	0.000162	0	0	0	0	0	0	0	0	0	0	0	0	0	0
OTU368	0	0	0	0	0.001207	0	0	0	0	0	0	0	0	0	0	0	0	0	0	0	0	0	0	0	0.001564	0	0	0	0	0	0	0	0.007291	0	0	0	0	0	0	0	0	0	0	0.000912	0	0	0	0	0
OTU369	0	0	0	0	0	0.00418	0	0	0	0	0.00405	0	0	0	0	0	0	0	0	0	0	0	0	0	0	0	0	0	0	0	0	0	0	0	0	0	0	0	0	0	0	0	0	0	0	0	0	0	0
OTU370	0	0	0	0	0	0	0	0	0	0	0	0	0	0	0.002125	0	0	0	0	0	0	0	0	0	0	0	0	0	0	0	0	0	0	0	0	0	0	0	0	0	0	0	0	0	0	0	0	0	0
OTU371	0	0	0	0	0.000499	0	0	0	0	0	0	0	0	0	0.001585	0	0	0	0	0	0	0	0	0	0	0	0	0	0	0	0	0	0	0	0	0	0	0	0	0	0	0	0	0	0	0	0	0	0
OTU372	0	0	0	0	0	0	0	0	0	0	0	0	0	0	0	0	0	0.003549	0	0	0	0	0	0	0	0	0	0	0	0	0	0.004951	0	0	0	0	0	0	0	0	0	0	0	0	0	0	0	0	0
OTU373	0	0	0	0	0	0	0	0	0	0	0	0	0	0	0	0	0	0	0	0	0	0	0	0	0	0	0	0.00158	0	0	0	0	0	0	0	0	0	0	0	0	0	0	0	0	0	0	0	0	0
OTU374	0	0	0	0	0	0	0	0	0	0	0	0	0	0	0	0	0	0	0	0	0	0	0	0	0	0	0	0	0	0	0	0	0	0	0	0	0	0	0	0	0	0	0	0	0	0	0	0	0
OTU375	0	0.002117	0	0	0	0	0	0	0	0	0	0	0	0	0	0.000955	0	0	0	0	0	0	0	0	0	0	0.000883	0	0	0	0	0	0	0	0	0	0	0	0	0	0	0	0	0	0	9.40E-05	0	0	0
OTU376	0	0	0	0	0	0	0	0	0	0	0	0	0	0	0	0	0	0	0	0	0	0	0	0	0	0.011402	0	0	0	0	0	0	0	0	0	0	0	0	0	0	0	0	0	0	0	0	0	0	0
OTU377	0	0	0.000697	0.000493	0.001602	0	0	0.000234	0	0	0	0	0	0	0	0	0	0	0	0	0	0.002165	0	0	0	0.000144	0.000407	0.002515	0	0	0	0	0	0	0.004309	0	0	8.60E-05	0	0.000271	0	0	0.001768	0	0.000155	0	0	0	7.80E-05
OTU378	0	0	0	0	0	0	0	0	0	0	0	0	0	0	0	0	0	0	0	0	0	0	0	0.000526	0	0	0	0	0	0.002946	0	0	0	0	0	0	0	0	0	0	0	0	0.000383	0	0	0	0	0	0
OTU379	0	0	0	0	0	0	0	0	0	0	0	0	0	0	0	0	0.002575	0	0	0	0	0	0	0	0	0	0	0	0.000109	0	0	0	0	0	0	0	0	0	0	0	0	0	0	0	0	0.008447	0.003986	0	0
OTU380	0	0	0	0	0	0	0	0	0	0	0	0	0	0	0	0	0	0	0	0	0	0	0	0	0	0	0	0	0	0	0	0	0	0	0	0	0	0	0	0	0	0.001382	0	0	0	0	0	0	0
OTU381	0	0	0	0.000303	0	0	0	0	0.000424	0.006727	0.007659	0	0	0	0	0	0.001141	0	0	0	0	0	0	0	0.000316	0	0	0	0	0	0	0	0	0	0	0	0	0	0	0	0	0.001152	0	0	0	0	0	0	0
OTU382	0	0	0	0	0	0	0	0	0	0	0	0	0	0	0	0	0	0	0	0	0	0	0	0	0	0	0	0	0	0	0	0	0	0	0	0	0	0	0	0	0	0	0	0	0	0	0	0	0
OTU383	0	0.00164	0.00087	0	0.003995	0	0	0	0	0	0	0.000407	0	0.000804	0	0.000507	0	0.000192	0	0	0	0	0.000817	0	0	0	0.000358	4.40E-05	0.00144	0	0	0	0	0	0	0.000485	0	0.002112	0	0	0	0	0	0	0	0	0	0	0
OTU384	0	0	0	0	0	0	0	0	0	0	0.004918	0	0	0	4.70E-05	0.000184	0.008863	0	0	0	0	0	0	0	0	0.001353	0	0	0	0.003359	0	0	0.004493	0	0	0	0	0.000831	0	0	0	0	0	0.001909	0.000253	0	0	0	0
OTU385	0	0	0	0	0	0	0	0	0	0	0	0	0	0.000183	0	0	0.000146	0	0	0	0	0	0	0	0	0	0	0	0	0	0	0.001635	0	0	0	0	0	0	0	0	0.001028	0	0	0	0	0	0	0	0
OTU386	0	0	0	0	0	0	0.005167	0	0	0	0	0	0	0	0	0	0	0	0	0	0	0	0	0	0	0	0	0	0	0	0	0	0	0	0	0	0	0	0	0	0	0	0	0	0	0	0	0	0
OTU387	0	0	0.005493	0	0	0	0	0	0	0	0	0	0	0	0	0	0	0	0	0	0	0	0	0	0	0	0.000667	0	0	0	0	0	0	0	0	0	0	0	0	0	0	0	0	0	0	0	0	0	0
OTU388	0	0	0	0	0.001692	0	0	0	0	0	0	0	0	0	0	0	0	0.000266	0	0	0.00105	0	0.00015	0	0	0	0	0	0	0	0	0	0	0	0	0	0	0	0	0	0	0	0	0	0	0	0	0	0
OTU389	0	0	0	0	0	0.000601	0	0	0	0	0	0	0	0	0	0	0	0	0	0	0	0	0	0	0	0	0	0	0	0	0	0	0	0	0	0	0	0	0	0	0	0	0	0	0	0	0	0	0
OTU390	0	0	0.004723	0	0	0	5.60E-05	0	0	0	0	0	0	0	0	0	0	0	0	0	0	0	0	0	0	0	0	0	0	6.90E-05	0	0	0	0	0	0	0	0	0	0	0	0	0	0	0	0	0	0	0
OTU391	0	0	0	0	0	0	0	0	0	0	0	0	0.000209	0	0	0	0.001712	0	0	0	0	0	0	0	0	0	0	0	0	0	0	0	0	0	0	0	0	0	0	0.003588	0	0	0	0	0	0	0	0	0
OTU392	0	0	0	0	0	4.00E-05	7.20E-05	0.000144	0	0	0	0	0	0	0	0	4.30E-05	0	6.40E-05	0	0.000182	0.001417	0	0	0	0	0	0	0	0	0	0	0	0	0.003218	0	0	3.60E-05	0	0	0	0	0	0	0	0	0	9.40E-05	0
OTU393	0	0	0	0	0	0	0	0	0	0	0	0	0	0	0	0	0	0	0	0	0	0	0	0	0	5.00E-05	0	0	0.006062	0	0	0	0	0	0	0	0	0	0	0	0	0	0	0	0	0	0	0	0
OTU394	0	0	0	0	0	0	0	0	0	0	0	0	0	0	0	0	0.001994	0	0	0	0	0	0	0	0	0	0	0	0	0	0.001756	0	0	0	0	0	0	0	0	0	0	0.000269	0	0	0	0	0	0	0.004628
OTU395	0	0	0	0	0	0	0	0	0	0	0	0	0	0	0	0	0	0	0	0	0	0	0	0	0	0	0	0	0	0	0	0	0	0	0	0	0	0	0	0	0	0	0	0	0	0	0	0	0
OTU396	0	0	0	0	0	0.002234	0.001386	0	0	0	0	0	0	0.000818	0	0	0	0	0	0	0	0	0	0	0	0	0	0	0	0	0	0	0	0	0	0	0	0	0	0	0	0.000388	0	0	0	0	0	0	0
OTU397	0	0.001232	0	0	0	0	0	0	0	0	0	0.000757	0	0	0.004617	0	0	0.001549	0	0	0	0	0	0	0	0	0	0	0	0	0	0	0	0.000175	0	0	0	0	0	0	0	0	0	0	0	0	0	0	0
OTU398	0	0	0	0	0	0	0	0	0	0	0	0	0	0	0	0	0	0	0	0	0	0	0	0	0	0	0	0	0	0	0.000245	0	0	0	0	0	0	0	0	0.004637	0	0	0	0	0	0	0	0	0
OTU399	0	0	0	0	0	0	0	0	0	0	0	0	0	0	0	0	0.001722	0	0	0	0	0	0	0	0	0	0	0	0	0	0	0	0	0	0	0	0	0	0	0	0	0	0	0	0	0	0	0	0
OTU400	0	0	0	0	0	0	0	0	0	0	0	0	0	0	0	0	0	0	0	0	0	0	0	0.004079	0	5.70E-05	0	0	0	0	0	0	0	0	0	0	0	0	0	0	0	0	0	0	0	0	0	0	0
OTU401	0	0	0	8.10E-05	0	0	0	0	0.001492	0	0	0	0	0	0	0.001186	0	0	0	0	0.002442	0	0	0	0.003253	0	0	0	0	0	0	0	0	0	0	0	0	0	0	0	0	0	0	0	0	0	0.002643	0	0
OTU402	0	0	0	0	0	0	0	0	0	0	0	0	0	0	0	0	0	0	0	0	0	0.000189	0	0	0	0	0	0	0	0	0	0	0	0	0	0	0	0	0	0	0.001248	0.003925	0.000524	0	0	0	0	0.000313	0
OTU403	0	0	0	0	0	0	0	0	0	0	0	0	0.00382	0	0	0	0	0	0	0	0	0	0	0	0	0	0	0	0	0	0	0	0	0	5.00E-05	0	0	0	0	0	0	0.001943	0	0	0	0	0	0	0
OTU404	0	0	0	0	0	0	0	0	0	0	0.000156	0	0	0	0	0	0	0	0	0	0	0	0	0	0	0	0	0	0	0	0	0	0	0	0	0	0	0	0	0	0	0	0	0	0	0	0	0	0
OTU405	0	0	0	0	0	0	0	0	0	0	0	0	0	0	0	0	0	0	0	0	0	0	0.005147	0	0	0	0	0	0	0	0	0	0	0	0	0	0	0	0	0	0	0	0	0	0	0	0	0	0
OTU406	0	0	0	0	0	0	0	0	0	0	0	0	0	0	0	0	0	0	0	0	0	0	0	0	0	0	0	0	0.004875	0	0	0	0	0	0	0	0	0	0	0	0	0	0	0	0	0	0	0	0
OTU407	0	0	0	0	0	0	0	0	0	0	0	0	0	0	0	0	0	0	0	0	0	0	0	0	0	0	0	0.001021	0	0	0	0	0	0	0	0	0	0	0	0	0	0	0	0	0	0	0	0	0
OTU408	0	0	0	0	0	0	0	0	0	0	0	0	0	0	0	0	0	0	0	0	0	0	0	0	0	0	0	0	0	0	0	0	0	0	0	0	0	0	0	0	0	0	0	0	0	0	0	0	0
OTU409	0	0	0	0	0	0	0	0	0	0	0	0	0	0	0	0	0	0	0	0	0	0	0	0	0	0	0	0	0	0	0	0	0	0	0	0	0	0	0	0	0	0	0	0	0	0	0	0	0
OTU410	0	0	0	0	0	0	0	0	0	0	0	0	0	0	0	0	0	0	0	0	0	0	0.0026	0	0	0.001752	0	0	0	0	0	0	0	0	0	0	0	0	0	0	0	0	0	5.00E-05	0	0	0	0	0
OTU411	0	0	0	0	0	0	0	0	0	0	0	0	0	0	0	0	0	0	0.002453	0	0	0	0	0	0	0	0	0	0	0	0	0	0	0	0	0	0	0	0	0	0	0	0	0	0	0	0	0	0
OTU412	0	0	0	0	0	0	0	0	0	0	0	0	0	0	0	0	0	0	0	0	0	0	0	0	0	0.006505	0	0	0	0	0	0	0	0	0	0	0	0	0	0	0	0	0	0	0	0	0	0	0
OTU413	0	0	0	0	0	0	0	0	0	0	0	0	0	0	0	0	0	0	0	0	0	0	0	0	0	0	0	0	0	0	0	0	0	0	0	0	0	0	0	0	0	0	0	0	0	0	0	0	0
OTU414	0	0	0	0	0	0	0	0	0	0	0	0	0	0.000242	0	0	0	0	0	0	0	0	0	0	0	0	0	0	0	0	0	0	0	0	0	0	0	0	0	0	0	0	0	0	0	0	0	0	0
OTU415	0	0	0	0	0	0	0	0	0	0	0.001031	0	0	0	0	0	0	0	0	0	0	0	0	0	0	0.000612	0	0	0	0	0	0.00245	0	0.000513	0	0	0	0	0	0	0	0	0	0	0	0	0	0	0
OTU416	0.002	0.002076	0.001297	0.000141	0.000819	0.002295	0.001164	0.003248	0.000604	0.001897	0.000509	0.000366	0.000645	0.004357	0.000294	0.001712	0.010556	0.000105	0.004231	0.001662	0.000221	0.001239	0.000834	0.000721	0.004605	0.001462	0.001268	0.004382	0.003836	0.003652	0.000777	0.003924	0.000659	0.001088	0.003331	0.001924	0.000917	0.000413	0.001101	0.001309	0.005048	0.001303	0.000797	0.004998	0.000993	0.004336	0.00038	0.000712	0.001046
OTU417	0	0	0	0.000131	0	0	0.000694	0	0	0	0.006362	0	0	0	0.00432	0	0	0	0	0	0	0	0	0	0	0	0.006548	0	0	0	0	0	0	0	0	0.002293	0	0	0	0	0	0	0	0	0.001145	0	0	0	0
OTU418	0	0	0	0	0	0	0	0	0	0.005502	0	0	0	0	0	0	0	0	0	0	0	0	0	0	0	0	0	0	0	0	0	0	0	0	0	0	0	0	0	0	0	0.002053	0	0	0	0	0	0	0.003804
OTU419	0	0	0	0	0	0	0	0	0	0	0	0	0	0	0	0	0	0	0	0	0	0	0	0	0	0	0	0	0	0.006944	0	0	0	0	0	0	0	0.001265	0	0.0011	0	0.001319	0.000113	0	0	0	0	0	0
OTU420	0	0	0	0	0	0	0	0	0	0	0	0	0	0	0	0	0	0	0	0	0	0	0	0	0	0	0	0	0	0	0	0	0	0	0	0	0	0	0	0	0	0	0	0	0	0	0	0	0
OTU421	0	0	0	0	0	0	0	0	0	0	0	0	0	0	0	0	0	0	0	0	0	0	0.007284	0	0	0	0	0	0	0	0	0	0	0	0	0	0	0	0	0	0	0	0	0	0	0	0	0	0
OTU422	0.004287	0	0	0	0	0	0	0	0.003193	0	0	0.000924	0	0	0	0	0	0	0	0	0	0	0	0	0	0	0	0	0.003305	0	0	0	0	0	0	0	0	0	0	0	0	0	0	0	0	0	0	0	0
OTU423	0	0	0	0	0	0	0	0	0	0	0.005361	0	0.005512	0	0	0	0	0	0	0	0	0	0	0	0	0	0.004805	0	0	0	0	0	0	0	0	0	0	0	0	0	0	0	0	0	0	0	0	0	0
OTU424	0	0	0	0	0.000805	0	0	0	0	0	0	0	0	0	0	0	0	0	0	0	0	0	0	0.003474	0	4.20E-05	0	0	0	0	0	0	0	0	0	0	0	0	0	0	0	0	0	0	0	0	0	0	0
OTU425	0	0	0	0	0	0	0	0	0	0	0	0	0	0	0	0	0	0	0	0	0	0	0	0	0	0	0	0	0	0	0	0	0	0	0	0	0	0	0	0	0	0	0	0	0	0	0	0	0
OTU426	0	0	0	0	0	0	0	0	0	0	0	0	0	0	0	0	0	0	0	0	0.000479	0	0	0	0.000982	0	0	0.000908	0	0	0.001777	0	0	0.001675	0	0	0	0	0	0	0.007069	0	0.000106	0	0	0	0	0	0
OTU427	0	0	0	0	0	0	0	0	0	0	0.003823	0	0	0	0	0	0	0	0	0	0	0	0	0	0	0	0	0	0	0	0	0	0	0	0	0	0	0	0	0	0	0	0	0	0	0	0	0	0
OTU428	0	0	0	0	0.000627	0	0	0	0	0	0	0	0	0	0	0	0	0	0	0.002122	0	0	0	0	0	0	0.000105	0	0.001011	0	0	0	0	0	0	0	0	0	0	0	0	0	0	0	0	0	0	0	0
OTU429	0	0	0	0	0	0	0	0	0	0	0	0.000121	0	0	0	0	0.00014	0	0	0	0	0	0.000165	0	0	0	0	0	0	0.006587	0	0.000418	0	0	0	4.70E-05	0	0	0	0.004282	0	0	0	0.000409	0	0	0.000268	0	0
OTU430	0	0	0	0	0	0	0	0	0	0	0	0	0	0	0	0	0	0	0	0	0	0	0	0	0	0	0	0.00327	0	0	0	0	0	0	0	0	0	0	0	0	0	0	0	0.00161	0	0	0	0	0
OTU431	0	0	0	0	0.000572	0	0	0	0	0	0	0	0	0	0	0	0	0	0	0	0	0	0	0	0	0	0	0	0	0	0	0	0.004877	0	0	0	0	0	0	0	0.00155	0	0	0	0	0	0	0.0044	0
OTU432	0	0	0	0	0	0	0	0	0	0	0.004165	0	0	0	0	0	0	0	0	0	0	0	0	0	0	0	0	0	0	0	0	0	0	0	0	0	0	0	0	0	0	0	0	0	0	0	0	0	0
OTU433	0	0	0	0	0	0	0	0	0	0	0	0	0	0	0	0	0	0	0	0	0	0	0	0	0	0	0	0	0	0	0	0	0	0	0	0	0	0	0	0	0	0	0	0	0	0	0	0	0
OTU434	0	0	0	0	0	0	0	0	0.000778	0	0	0	0	0	0	0	0	0	0	0	0	0	0	0	0	0	0	0	0	0	0	0	0	0	0	0	0	0	0	0	0	0	0	0	0	0	0	0	0
OTU435	0	0	0	0	0	0	0	0	0	0	0	0	0	0	0	0	0	0	0	0	0	0	0	0	0	0	0	0	0	0	0	0	0	0	0	0	0	0	0	0	0	0	0	0	0	0	0	0	0
OTU436	0	0	0	0	0	0.003387	0	0	0	0	0	0	0	0	0	0	0	0.001365	0	0	0	0	0	0	0	0	0	0	0	0	0.000616	0	0	0	0	0	0	0	0	0	0	0	0	0	0	0	0	0	0
OTU437	0	0	0	0	0	0	0	0	0	0	0	0	0	0	0	0	0	0	0	0	0	0	0	0	0	0	0	0	0.003535	0	0	0	0	0	0	0	0	0	0	0	0	0	0	0	0	0	0	0	0
OTU438	0	0	0	0	0	0	0	0	0	0	0	0	0	0	0.002286	0	0	0	0	0	0	0	0	0	0	0	0	0	0	0	0	0	0	0	0	0	0	0	0	0	0	0	0	0	0	0	0	0	0
OTU439	0	0	0	0	0	0	0	0	0	0	0	0	0	0	0	0	0	0	0	0	0	0	0	0	0	0	0	0	0	0	0	0	0	0	0	0	0	0	0	0	0	0	0	0	0	0	0	0	0
OTU440	0	0	0	0	0	0	0	0	0	0	0	0	0	0.001044	0	0	0	0	0	0	0.00197	0.000138	0	0	0	0	0	0	0.000188	4.30E-05	0.008154	0	0	0	0	0	0	0	0	0	0	0	0	0	0	0	0	0	0
OTU441	0	0	0	0	0	0	0	0	0	0	0	0	0.000557	0	0	0	0	0	0	0	0	0	0	0	0.001515	0.000402	0.000153	0	0	0.000498	0	0	0	0	0	0	0	0	0	0	0	0	0	0	0.002075	0	0	0	0
OTU442	0.003311	0.000166	0	0	0.000614	7.20E-05	0	0	0.001215	0	0.00047	0.000338	0.000274	0	0	0	0	0.002712	0.001074	0	0	0	0	0	0.00153	6.00E-05	0.00121	9.80E-05	0	0	0	0	0	0	0	0	0	3.30E-05	0	0	0.000173	0	0	0	0	0	0	0	0
OTU443	0	0.0056	0	0	0	0	0	0	0	0	0	0	0	0	0	0	0	0	0	0	0	0	0	0	0	0	0	0	0	0	0	0	0	0	0	0	0	0	0	0	0	0	0	0	0	0	0	0	0
OTU444	0	0	0	0	0	0	0	0	0	0	0	0	0	0	0	0	0	0	0	0	0	0	0	0	0	0	0	0	0	0	0	0	0	0	0	0	0	0	0	0	0	0	0	0	0	0	0	0	0
OTU445	0	0	0	0	0	0	0	0	0	0	0	0	0	0	0	0	0	0	0	0	0	0	0	0	0	0	0	0	0	0	0	0	0	0	0	0	0	0	0	0	0	0	0	0	0	0	0	0	0
OTU446	0	0.007464	0	0	0	0	0	6.90E-05	3.20E-05	0	0	0	0	0.000373	0	0	0.000578	0	0	0	0	0	0	9.90E-05	0	0	0	0	0	0	0	0	0	0	0.003847	0	0	0	0	0	0	0	0	0	0	0	0	0	0
OTU447	0	0	0	0	0	0	0	0	0	0	0	0	0	0	0	0	0	0	0	0	0	0	0	0	0	0	0	0	0	0	0	0	0	0	0	0	0	0	0	0	0	0	0	5.70E-05	0	0	0	0	0
OTU448	0	0	0	0	0	0	0	0	0	0	0	0	0	0	0	0	0	0	0	0	0	0.000245	0	0	0	0	0	0	0	0	0	0	0	0	0	0	0	0	0	0	0	0	0	0	0	0	0	0	0
OTU449	0	0	0	0	0	0	0	0	0	0	0	0.008426	0	0	0	0	0	0	0	0	3.80E-05	0	0	0	0	0	0	0	0	0	0	0	0	0	0	0	0	0	0	0	0	0	0	0	0	0	0	0	0
OTU450	0	0	0	0	0	0	0.001712	0	0	0	0	0	0	0	0	0	0	0	0	0	0	0	0	0	0	0	0	0	0	0	0.002299	0	0	0	0	0	0	0	0	0	0	0	0	0	0	0	0	0	0
OTU451	0	0	0	0	0.002829	0	0	0	0	0	0	0	0	0.00059	0	0	0	0	0	0	0	0	0	0	0	0	0	0	0	0	0	0	0	5.80E-05	0.000138	0.018521	0	0	0	0	0	0.00478	0	0	0	0	0	0	0
OTU452	0	0.002448	0	0	0	0	0	0	0	0	0	0	0	0	0	0	0	0	0	0	0	0	0	0	0	0	0	0	0	0	0	0	0	0	0	0	0	0	0	0	0	0	0	0	0	0	0	0	0.000227
OTU453	0	0	0	0	0	0.003685	0	0	0	0	0	0	0	0	0	0	0	0	0	0	0	0	0	0	0	0	0	0	0	0	0	0	0	0	0	0	0	0	0	0	0	0	0	0	0	0	0	0.001998	0
OTU454	0	0.005289	0	0	0	0	0.00318	0	0	0	0.004862	0	0	0	0	0	0	0	0	0	0	0	0	0	0	0	0	0	0	0	0	0	0	0	0	0	0	0	0	0	0	0	0	0	0	0	0	0	0
OTU455	0	0	0	0	0	0	0	0	0	0	0	0	0	0	0	0	0	0	0	0	0	0	0	0	0	0	0	0	0	0.004372	0	0	0	0	0	0.000524	0	0	0	0	0	0	0	0	0	0	0	0	0
OTU456	0	0	0	0	0	0	0	0	0	0	0	0	0	0	0	0	0	0	0	0.004539	0	0	0	0	0	0	0	0	0	0	0	0	0	0	0	0	0	0	0	0	0	0	0	0	0	0	0	0	0
OTU457	0	0	0	7.40E-05	0	0	0	0	0	0	0	0	0	0	0	0	0	0	0	0	0	0	0	0	0	0	0	0	0	0	0	0	0	0.003545	0	0	0	7.90E-05	0	0	0	0	0	0	0.000148	0	0	0	0.000673
OTU458	0	0	0.002285	0	0	0	0	0	0.000824	0	0	0	0.000602	0	0	0	0	3.90E-05	0	0	0	0	0.000562	0	5.10E-05	0	0	0	0	0	0	0	0	0	0	0.000746	9.50E-05	0	0	0.000217	0	0	0	0	0	0	0	0	0
OTU459	0.001704	0	0	0	0.000603	0.002762	0	0	0	0	0	0	0.001785	0	0	0	0	0	0	0	0	0	0	0	0	0	0	0	0	0	0	0	0	0	0	0	0	0	0	0	0	0	0	0	0	0	0	0	0
OTU460	0	0	0	0	0	0	0	0	0	0	0	0	0	0	0	0	0	0	0	0	0	0	0	0	0	0	0	0	0	0	0	0	0	0	0	0	0	0	0	0	0	0	0	0	0	0	0	0	0
OTU461	0	0	0	0	0	0	0	0	0	0	0	0	0	0	0	0	0	0	0	0	0	0	0	0	0	0	0	0	0	0	0	0	0	0	0	0	0	0	0	0	0	0	0	0	0	0	0	0	0
OTU462	0	0	0	0	0	0	0.000397	0.001665	0	0	0.001405	0.001992	0	0	0	0.001292	0	0	0	0.001035	0.000157	0	0	0.001027	0	0	6.80E-05	0	0.000144	0	0	0	0	0	0.000424	0	0	0	8.70E-05	0	0	0	0	0.001031	0.000458	0	0.00035	0	0
OTU463	0	0	0	0	0	0	0	0	0	0	0	0	0	0	0	0	0	0	0	0	0	0	0	0	0	0	0	0	0	0	0.002938	0	0.003531	0	0	0	0	0	0	0	0.000513	0	0	0	0	0	0	0	0
OTU464	0	0	0	0	0	0	0	0	0	0	0	0	0	0	0	0	0	0	0	0	0	0	0	0	0	0	0	0	0	0	0	0	0	0.006566	0	0	0	0	0	0	0	0	0	0	0	0	0	0	0
OTU465	0	0	0	0	0	0	0	0	0	0	0	0	0	0	0	0	0	0	0	0	0	0	0	0	0	0	0	0	0	0	0	0	0	0	0	0	0	0	0	0	0	0	0	0	0	0	0	0	0
OTU466	0	0	0	0	0	0	0	0	0.000649	0	0	0	0	0	0	0	0	0	0	0	0	0	0	0	0	0	0	0	0	0	0	0	0	0	0	0	0	0	0	0	0	0	0	0.00619	0	0.001711	0	0	0
OTU467	0	0	0	0	0.00326	0	0	0	0	0	0	0	0	0	0	0	0	0	0	0	0	0	0	0	0	0	0	0	0	0	0	0	0	0	6.90E-05	0	0	0	0	0	0	0	0	0	0	0	6.00E-05	0	0
OTU468	0	0	0	0	0	0	3.00E-05	0	0	0	0	0	0	0	0	0	0	0	0	0	0	0	0	0	0	0	0	5.40E-05	0	0.002267	0.000109	0	0.002225	0	0	0	0	0	9.70E-05	0	0	0	0	0	0	0	0.000813	0.000107	0.000504
OTU469	0	0	0	0	0	0	0	0	0	0	0	0	0	0	0	0	0	0	0	0	0	0	0	0.005772	0	0	0	0	0	0	0	0	0	0	0	0	0	0	0	0	0	0	0	0	0	0	0	0	0
OTU470	0	0	0	0	0	0	0	0	0	0	0	0	0	0	0	0	0	0	0	0	0	0	0	0	0	0	0	0	0	0	0	0	0	0	0	0	0	0	0	0	0	0	0	0	0	0	0	0	0
OTU471	0	0	0	0	0	0	0	0	0	0	0	0	0	0	0	0	0	0	0	0	0	0	0	0	0	0	0	0	0	0	0	0.00741	0	0	0	0	0	0	0	0	0	0	5.30E-05	0	0	0	0	0	0
OTU472	0	0	0	0	0	0	0	0	0	0	0	0	0	0	0	0	0	0	0	0	0	0	0	0	0	0	0	0	0	0	0	0	0	0	0	0	0	0	0	0	0	0	0	0	0	0	0	0	0
OTU473	0	0.001071	0	0	0	0	0	0	0	0	0	0	0	0	0	0	0	0	0	0	0	0	0	0	0	0	0	0	0	0	0.000341	0	0	0	0	0	0	0	0	0	0	0	0	0	0	0	0	0	0
OTU474	0	0	0	0.000598	0	0	0	0	0	0	0	0	0	0	0	0	0	0	0	0	0	0	0	0	0	0	0	0	0	0	0	0	0	0	0	0	0	0	0	0	0	0	0	0	0	0	0	0	0
OTU475	0	0	0	0	0	0	0	0	0	0	0	0	0	0	0	0	0	0	0	0	0	0	0	0	0	0	0	0	0	0	0	0	0	0	0.004823	0	0	0	0	0	0	0	0	0	0	0	0	0	0
OTU476	0	0	0	0	0	0	0	0	0	0	0	0	0	0	0	0	0	0	0	0	0	0	0	0	0	0	0	0	0	0	0.000113	0	0	0	0	0	0	0	0	0	0	0	0	0	0	0.000884	0	0	0
OTU477	0	0	0	0	0	0	0	0	0	0	0	0	0	0	0	0	0	0	0	0	0	0	0	0	0	0	0	0	0	0	0	0	0	0	0	0	0	0	0	0	0	0	0	0	0	0	0	0	0
OTU478	0	0	0	0	0	0	0	0	0	0	0.000139	0	0	0	0	0	0	0	0	0	0	0	0	0	0.004815	0	0	0	0	0	0	0	0	0	0	0	0	0	0	0	0	0	0	0	0	0	0	0	0.002241
OTU479	0	0	0	0	0	0	0	0	0	0	0	0	0	0	0	0	0	0	0	0	0	0	0	0	0	0	0	0	0	0	0	0	0	0	0	0	0	0	0	0	0	0	0	0	0	0	0	0	0
OTU480	0	0	0	0	0	0	0	0	0	0	0	0	0	0	0	0	0	0	0	0	0	0	0	0	0	0	0	0	0	0	0	0	0	0	0	0	0	0	0	0.001602	0	0	0	0	0	0	0	0	0.001131
OTU481	0.00058	0.000264	9.90E-05	0	0.001751	0	0	0	0	0	0.002707	0.000239	0	0	0	0	3.80E-05	0	0	0	0	0	0	0	0.000161	0	0	0	0.000362	0	0.001026	0.000139	0.001808	0	0	0	0.000847	0	0	0	0	0.000704	0.000202	0	0	0	0	0	0
OTU482	0	0	0	0	0	0	0	0	0	0	0	0	0	0	0	0	0	0	0	0	0	0.001464	0	0	0	0	0	0	0	0	0	0	0	0	0	0	0.000846	0	0	0	0	0	0	0	0	0	0	0	0.006078
OTU483	0	0	0	0	0	0	0	0	0	0	0	0	0	0	0	0	0	0	0	0	0	0	0	0	0	0	0	0	0	0	0	0	0	0	3.90E-05	0.000644	0	3.90E-05	0	0	0	0	0	0	0	0	0	0	0
OTU484	0	0	0	0	0	0	0	0	0	3.30E-05	0	0	0	0	0	0	0	0	0	0.003372	0	0	0.002186	0	0	0	0	0	0	0	0	0	0	0	0	0	0	0	0	0	0	0	0	0	0	0	0	0	0
OTU485	0	0	0	0	0	0	0	0	0	0	0	0	0	0	0	0	0	0	0	0	0	0	0	0	0	0	0	0	0	0	0	0	0	0	0	0	0	0	0	0	0	0	0	0	0	0	0	0	0
OTU486	0	0	0	0	0	0	0	0	0	0	0	0	0	0	0	0	0	0	0	0	0	0	0	0.000318	0	0	0	0	0	0.002964	0	0	0	0	0	0	0	0	0	0	0	0	0	0	0	0	0	0	0
OTU487	0	0	0	0	0	0	0	0	0	0	0	0	0	0	0	0	0	0	0	0	0	0	0	0	0	0	0	0	0	0	0	0	0	0	0	0	0	0	0	0	0	0	0	0	0	0	0	0	0
OTU488	0	0	0.001899	3.80E-05	0.000982	0.001194	0.003324	0	0.00347	0	0.001709	0	0	0	0.000532	0	0.001772	0.000421	0	0	0	0	0	0	0	0	0	0	0	0	0	0	0	0	0	0	0	0	0	0	0	0	0	0	0	0	0	0	0
OTU489	0	0	0.003505	0	0	0	0	0	0	0	0	0	0	0	0	0	0	0	0	0	0	0	0	0	0	0	0	0	0	0	0	0	0	0	0	0	0	0	0	0	0	0	0	0	0	0	0	0.002117	0
OTU490	0	0	0	0	0	0	0	0	0	0	0	0	0	0	0.000138	0	0	0	0	0	0	0	0	0	0	0	0	0	0	0	0	0	0	0	0	0	0	0	0	0	0	0	0	0	0	0	0	0	0
OTU491	0	0	0	0	0	0	0	0	0	0	0	0	0	0	0	0	0	0	0	0	0	0	0	0	0	0	0	0	0	0	0	0	0	0	0	0	0	0	0	0	0	0	0	0	0	0	0	0	0
OTU492	0	0	0	0	0	0	0	0	0	0	0	0	0	0	0	0	0	0	0	0	0	0	0	0	0	0	0	0	0	0	0	0	0	0	0	0	0	0	0	0	0	0	0	0	0	0	0	0	0
OTU493	0	0	0	0	0	0.005312	0	0	0	0	0	0	0	0	0	0	0.000592	0	0	0	0	0	0	0	0	5.30E-05	0	0	0	0	0	0	0	0	0	0	0	0	0	0	0	0	0	0	0	0	0	0	0
OTU494	0	0	0	0	0	0	0	0	0	0	0	0	0	0	0	0	0	0	0	0	0.001522	0	0	0	0	0	0	0.000743	0	0	0	0	0.000237	0	0	0	0.000133	0	0	0	0	0.001751	0	0	0	0	0	0	7.60E-05
OTU495	0	0	0	0	0	0	0.001019	0	0	0	0	0	0	0	0	0	0.000602	0	0	0	0	0	0.000352	0	0	0	0	0.004029	0	0.067452	0	0	0.000831	0	0	0	0	0	0	0	0	0	0.000287	0	0	0	5.40E-05	0.002016	0.00336
OTU496	0	0	0	0.000265	0	0	0	0	0	0	0	0	0	0	0	0	0	0	0	0	0	0	0	0	0	0.004816	0	0	0	0	0	0	0	0	0	0	0	0	0	0	0	0.006225	0	0	0	0	0	0	0
OTU497	0	0	0	0	0	0	0	0	0	0	0	0	0	0	0	0	0	0	0	0	0	0	0	0	0	0	0	0	0	0	0	0	0	0	0	0	0	0	0.006674	0	0	0	0	0	0	0	0	0	0
OTU498	0	0.000317	0	0	0	0.00382	0	0	0	0	0	0	0	0	0	0	0	0	0	0.000356	0	0	0	0	0	0	0	0	0	0	0	0	0	0	0	0	0	0	0	0	0	0	0	0	0	0	0	0	0
OTU499	0	0	0	0	0	0	0	0	0	0	0	0	0	0	0.001577	0	0	0	0	0	0	0.003935	0	0	0	0	0	0.003252	0	0	0	0	0.001508	0	0	0	0	0	0	0	0.003415	0	0	0	0	0	0	0	0
OTU500	0.000897	0.003129	0	0	0	0	0	0	0	0	0	0	0	0	0	0	0	0	0	0.000681	0	0	0	0	0	0	5.70E-05	0	0	0	0	0	0	0	0	0	0	0	0	0	0	0	0	0	0	0	0	0	0
OTU501	0	0	0	0	0	0	0	0	0.002464	0	0	0	0	0	0	0	0	0	0	0	0.000304	0	0	0	0	0	0	0	0	0	0	0	0	0	0	0	0	0	0	0	0	0	0	0	0	0	0	0	0
OTU502	0	0	0	0	0	0	0	0	0	0.001986	0	0	0	0	0	0	0.001312	0	0	0	0	0	0	0	0	0	0	0	0	0	0.001803	0	0	0	0	0	0	0	0	0	0	0	0	0	0	0	0	0	0
OTU503	0	0	0	0	0	0	0	0	0	0	0	0	0	0	0	0	0	0	0	0	0	0	0	0	0	0	0	0	0	0	0	0	0	0	0	0.003353	0	0	0	0	0	0	0	0	0	0	0	0	0
OTU504	0	0	0	6.90E-05	0	0	0	0	0	0	0	0	0	0	0.000729	0.000779	0	0	0	0	0	0	0	0	0	0	0	0	0	0	0	0	0	0	0	0	0	0	0	0	0	0	0	0	0	0	0	0	0
OTU505	0	0	0	0	0	0	0	0	0	0	0	0	0	0	0	0	0	0	0	0	0.000415	0	0	0	0	0.003536	0	0	0	0	0	0	0	0	0	0	0	0	0	0	0	0	0	0	0	0	0	0	0
OTU506	0	0	0	0	0	0	0	0	0	0	0	0	0	0	0	0	0	0	0	0	0	0	0	0	0	0	0	0	0	0	0	0	0	0	0	0	0	0	0	0	0	0	0	0	0	0	0	0	0
OTU507	0	0	0	0	0	0	0	0	0	0	0	0	0	0	0	0	0	0	0	0	0	0	0	0.004795	0	0	0	0	0	0	0	0	0	0	0	0	0	0	0	0	0	0	0	0	0	0	0	0	0
OTU508	0	0	0	0	0	0	0	0	0	0	0	0	0	0	0	0.002266	0	0	0	0	0	0	0	0	0	0	0	0	0	0	0	0	0	0	0	0	0	0	0	0	0	0	0	0	0	0	0	0	0
OTU509	0	0	0	0	0	0	0	0	0	0	0	0	0	0	0	0	0	0	0	0	0	0	0	0	0.002636	0	0	0	0	0	0	0	0	0	0	0	0	0	0	0	0	0	0	0	0	0.003609	0	0	0
OTU510	0	0	0	0	0	0	0	0	0	0	0	0	0	0	0	0	0	0	0	0	0	0	0	0	0	0	0	0	0	0	0	0	0	0	8.80E-05	0.004511	0	0	0	0	0	0	0	0	0	0	0	0	0
OTU511	0	0	0	0	0	0	0	0	0	0	0	0	0	0	4.30E-05	0	0	0	0	0	0	0	0	0	0	0	0	0	0	0	0	0	0	0	0	0	0	0	0	0	0	0	0	0	0	0	0	0	0
OTU512	0	0	0	0	0	0.001798	0	0	0	0	0	0	0	0	0	0	2.60E-05	0	0	0	0	5.20E-05	0	0	0	0	0	0	0	0	0	0	0	0	0	0	0	0	0	0	0	0	0	0	0	0	0	0	0
OTU513	0	0.004715	0	0	0	0	0	0	0	0	0	0	0	0	0	0	0	0	0	0	0.001918	0	0	0	0	0	0	0	0	0	0	0	0	0	0	0	0	0	0	0	0	0	0	0	0	0	0	0	0
OTU514	0	0	0	0	0	0	0	0	0	0	0	0	0	0	0	0	0	0	0	0	0	0	0	0	0	0	0	0	0	0	0	0	0	0	0	0	0	0	0	0	0	0	0	0	0	0	0	0	0
OTU515	0	0	0	0	0	0	0	0	0	0	0	0	0	0	0	0	0	0	0	0	0	0	0	0	0	0	0	0	0	0	0	0	0	0	0	0	0	0	0	0	0	0	0	0	0	0	0	0	0
OTU516	0.002405	0	0	0	0	0	0	0	0	0	0	0	0	0	0	0	0	0	0	0	0	0	0	0	0	0	0	0	0	0	0	0	0	0	0	0	0	0	0	0	0	0	0	0	0	0	0	0	0
OTU517	0	0	0	0	0	0	0	0	0	0	0	0	0	0	0	0	0	0	0	0	0	0	0	0	0	0	0	0	0	0	0	0	0	0	0	0	0	0	0	0	0	0	0	0	0	0	0	0	0
OTU518	0	0	0	0	0	0	0	0	0	0	0	0	0	0	0	0	0	0	0	0	0	0	0	0	0	0	0	0	0.001045	0	0	0	0	0	0	0	0	0	0	0	0	0	0.00064	0	0	0	0.002185	0	0
OTU519	0.003461	0.004568	0.006371	0	0	0	0	0	0	0	0	0.023832	0.00671	0	0	0	0	0	0	0.002833	0	0	0	0	0	0	0	0	0	0	0	0	0	0	0	0	0	0	0	0	0	0	0	0.001158	0	0	0	0	0
OTU520	0	0	0	0	0.002098	0	0	0	0	0	0.000199	0	0.003261	0	0	0	0	0	0	0	0	0	0.004849	0.001912	0	0	0	0.001688	0	0	0	0	0	0	0	0	0	0	0	0	0	0	0	0	0	0	0	0	0
OTU521	0	0	0	0	0	0	0	0	0	0	0	0	0	0	0	0	0	0	0	0	0	0	0	0	0	0	0	0	0	0	0	0.001486	0	0	0	0	0	0	0	0	0	0	0	0	0	0	0	0	0
OTU522	0	0	0	0	0	0	0	0	0	0	0	0	0	0	0	0	0	0	0	0	0	0	0	0	0	0	0	0	0	0	0	0	0	0	0	0	0	0	0	0	0	0	0	0	0	0	0	0	0
OTU523	0	0	0	0.000738	0	0	0	0	0	0	0	0	0	0	0	0	0	0	0	0	0	0	0	0	0	0	0.004209	0	0	0	0	0	0	0	0	0.001118	0	0	0	0	0	0	0	0	0	0	0	0	0
OTU524	0	0	0	0	0	0	0	0	0	0	0	0	0	0	0	0	0	0	0	0	0	0	0	0	0	0	0	0	0	0	0	0	0	0	0	0	0	0	0	0	0	0	0	0	0	0	0	0	0
OTU525	0	0	0	0	0	0	0	0	0	0	0	0	0	0	0	0	0	0	0	0	0	0	0	0	0	0	0	0	0	0	0	0	0	0	0	0	0	0	0	0	0	0.005758	0	0	0	0	0	0	0
OTU526	0	0	0	0	0	0	0	0	0	0	0	0	0	0	0	0	0	0	0	0	0	0	0	0	0	0	0	0	0	0	0	0	0	0	0	0	0	0	0	0	0	0	0	0	0	0	0	0	0
OTU527	0	0	0	0	0	0	0	0	0	0	0	0	0	0	0	0	0	0.004123	0	0	0	0	0	0	0	0	0	0	0	0	0	0	0	0	0	0	0	0	0	0	0	0	0	0	0	0	0	0	0
OTU528	0	0	0	0	0	0	0	0	0	0	0	0	0	0	0	0	0	0	0	0	0	0	0	0	0	0	0	0	0	0	0	0	0	0	0	0	0	0	0	0	0	0	0	0	0	0	0	0	0
OTU529	0	0	0	0	0	0	0	0	0	0	0	0	0	0	0	0	0	0	0	0	0	0	0	0	0	0	0	0	0	0	0	0	0	0	0	0	0	0	0	0	0	0	0	0	0	0	0	0	0
OTU530	0	0	0	0	0	0	0	0	0	0	0	0	0	0	0	0	0	0	0	0	0	0	0	0	0	0	0	0	0	0	0	0	0	0	0	0	0	0	0	0	0	0	0	0	0	0	0	0	0
OTU531	0.007771	0	0	0	0	0	0	0	0	0	0	0	0	0	0	0	0	0	0	0	0	0	0	0	0	0	0	0	0	0	0	0	0	0	0	0	0	0	0	0	0	0	0	0	0	0	0	0	0
OTU532	0	0	0	0	0	0	0	0	0	0	0	0	0.00338	0	0	0	0	0	0	0	0.004605	0	0	0	0	0	0	0	0	0	0	0	0	0	0	0	0	0	0	0	0	0	0	0	0	0	0	0	0
OTU533	0	0	0	0	0	0	0	0	0	0	0	0	0	0	0	0	0	0.001592	0	0	0.000953	0	0	0.001249	0	0	0	0	0	0	0	0	0	0	0	0	0	0	0	0	0	0	0	0	0	0	0	0	0
OTU534	0	0	0	0	0	0	0	0	0	0	0	0	0	0	0	0	0	0	0	0	0	0	0	0	0	0	0	0	0	0	0	0	0	0	0	0	0	0	0	0	0	0	0	0	0	0.005778	0	0	0
OTU535	0	0	0	0	0	0	0	0	0	0	0	0	0	0	0	0	0	0	0	0	0	0	0.002787	0	0	0	0	0	0	0	0	0	0	0	0	0	0	0	0	0	0	0	0.000811	0	0	0	0	0	0
OTU536	0	0	0	0	0	0	0	0	0	0	0	0	0	0	0	0	0	0	0.000661	0	0	0	0	0	0	0	0	0	8.70E-05	0	0	0	0	0.000176	0	0	0	0.003	0.0004	0	0	0	0	0	0	0	0	0	0
OTU537	0	0	0	0	0	0	0	0	0	0	0	0	0	0	0	0.004183	0	0	0	0	0	0	0	0	0	0	0	0	0	0	0	0	0	0	0	0	0	0	0	0	0	0	0	0	0	0	0	0	0
OTU538	0	0	0	0	0	0	0	0	0.002188	0	0	0	0	0	0	0	0	0	0	0	0	0	0	0	0	5.80E-05	0	0	0	0	0	0	0	0	0	0	0	0	0	0	0	0	0	0	0	0	0	0	0
OTU539	0	0	0	0	0	0	0	0	0	0	0	0	0	0	0	0	0	0	0	0	0	0	0	0	0	0	0	0	0	0	0	0	0	0	0	0	0	0	0	0	0	0	0	0	0	0	0	0	0
OTU540	0	0	0	0	0	0	0	0	0	0	0	0	0	0	0	0	0	0	0	0	0	0	0.003519	0	0	0	0	0	0	0	0	0	0	0	0	0	0	0	0	0	0	0	0	0	0	0	0	0	0
OTU541	0	0	0	0	0	0	0	0	0	0	0	0	0	0	0	0	0	0	0	0	0.002446	0	0	0	0	0	0	0	0	0	0	0	0	0	0	0	0	0	0	0	0	0	0	0	0	0	0	0	0
OTU542	0	0	0	0	0	0	0	0	0	0	0.002228	0	0	0	0	0	0	0	0	0	0	0	0	0	0	0	0	0	0	0	0	0	0	0	0	0	0	0	0	0	0	0	0	0	0	0	0	0	0
OTU543	0	0	0	0	0	0	0	0	0	0	0	0	0	0	0	0	0	0	0	0	0	0	0	0	0	0	0	0	0	0	0	0	0	0	0	0	0	0	0	0	0	0	0	0	0	0	0	0	0
OTU544	0	0	0	0	0	0	0	0	0	0	0	0	0	0	0	0	0	0	0	0	0	0	0	0	0	0	0	0	0	0	0	0	0	0	0	0	0	0	0	0	0	0	0	0	0	0	0	0	0
OTU545	0	0	0	0	0	0	0	0	0	0	0	0	0	0	0	0	0	0	0	0	0	0	0	0	0	0	0	0	0	0	0	0	0	0	0	0	0	0	0	0	0	0	0	0	0	0	0	0	0
OTU546	0	0	0	0	0	0	0	0	0	0	0	0	0	0	0	0	0	0	0	0	0	0.002004	0	0	0	0	0	0	0	0	0	0	0	0	0	0	0	0	0	0	0	0	0	0	0.000105	0	0.00285	0	0
OTU547	0	0	0	0	0	0	0	0	0	0	0	0	0	0	0	0	0	0	0	0	0	0	0	0	0	0	0	0.001035	0	0	0	0	0	0	0	0	0	0	0	0	0	0	0	0	0	0	0	0	0
OTU548	0	0	0	0	0	0	0	0	0	0	0	0	0	0	0	0	0	0	0	0	0	0	0	0	0	0	0	0	0	0	0	0	0	0	0	0	0	0	0	0	0	0	0	0	0	0	0	0	0
OTU549	0	0	0	0	0	0	0	0.000367	0	0	0	0	0	0	0	0	0	0	0	0	0	0	0	0	0	0	0	0	0	0	0	0	0.001246	0	0	0	0.003645	0	0	0	0	0	0	0	0	0	0	0	0
OTU550	0	0.004875	0	0	0	0	0	0	0	0	0	0	0	0	0	0	0	0	0	0	0	0	0	0	0	0	0	0	0	0	0	0	0	0	0	0	0	0	0	0	0	0	0	0	0	0	0	0	0
OTU551	0	0	0	0	0	0	0	0	0	0	0	0	0	0	0	0	0	0	0	0.000369	0	0	0	0	0	0	0.002261	0	0	0	0	0	0	0	0	0	0	0	0	0	0	0	0	0	0	0	0	0	0
OTU552	0	0	0	0	0.00177	0	0	0	0	0	0	0	0	0	0	0	0	0	0	0	0	0	0	0	0	0	0	0	0	0	0	0	0	0	0	0	0	0	0	0	0	0	0	0	0	0	0	0	0
OTU553	0	0	0	0	0	0	0	0	0	0	0	0	0	0	0	0	0	0	0	0	0	0	0	0	0	0	0	0	0	0	0	0	0	0	0	0	0	0	0	0	0	0	0	0	0	0	0	0	0
OTU554	0	0	0	0	0	0	0.002182	0	0	0	0	0	0	0	0	0	0	0	0	0	0	0	0	0	0	0	0	0	0	0	0	0	0	0	0	0	0	0	0	0	0	0	0	0	0	0	0	0	0
OTU555	0	0	0	0	0	0	0	0	0	0	0	0	0	0	0	0	0	0	0	0	0	0	0	0	0	0	0	0	0	0	0	0	0	0	0	0	0	0	0	0	0	0.001401	0	0.001176	0	0	0	0	0
OTU556	0	0	0	0	0	0	0.001108	0	0	0	0	0	0	0	0	0	0	0	0	0	0	0	0	0	0	0	0	0	0	0	0	0	0	0	0	0	0	0	0	0	0	0	0	0	0	0	0	0	0
OTU557	0	0	0	0	0	0	0	0	0	0	0	0	0	0	0	0	0	0	0	0	0	0	0	0	0	0	0	0	0	0	0	0	0	0	0	0	0	0	0	0	0	0	0	0	0	0.001925	0	0	0
OTU558	0	0	0	0	0	0	0	0	0	0	0	0	0	0	0	0	0	0	0	0	0	0	0	0	0	5.90E-05	0	0	0	0	0	0	0	0	0	0	0	0	0	0	0	0	0	0	0	0	0.003014	0	0
OTU559	0	0	0	0	0	3.60E-05	0	0	0	0	0	0	0	0	0	0	0	3.40E-05	0	0	0	0	0	0	0	0	0	0	0	0	0.002203	0	0	0	0	0	0	0.00472	0	0	0	0	0	0	0	0	0	0	0
OTU560	0	0	0	0	0.001238	0	0	0	0	0	0	0	0.000827	0	4.30E-05	0.000451	0	0	0	0	0	0	0	0	0	0.003136	0	0	0	0.004086	0	0	0.001238	0	0	0	0	0	0	0	0	0	0	0	0	0.00235	0	0	0.003503
OTU561	0	0	0	0	0	0	0	0	0	0	0	0	0	0	0	0	0	0.002364	0	0	0	0	0	0	0	0	0	0	0	0	0.000321	0	0	0	0	0	0	0	0	0	0	0	0	0	0	0	0	0	0
OTU562	0	0	0	0	0	0	0	0	0	0	0	0	0	0	0	0	0	0	0	0	0	0	0	0	0	0	0	0	0.000777	0.001721	0	0	0	0	0	0	0	0	0	0	0	0	0	0.001134	0	0.002562	0	0	0
OTU563	0	0	0	0	0	0	0	0	0	0	0	0	0	0	0	0	0	0	0	0	0	0	0	0	0	0	0.000625	0	0	0	0	0	0.00173	0	0	0	0	0	0	0	0	0	0	0	0	0	0	0	0
OTU564	0	0	0	0	0	0	0	0	0	0	0	0	0	0	0	0	0	0	0	0	0	0	0	0	0	0	0	0	0	0	0	0	0	0	0	0	0	0	0	0	0	0	0	0	0	0	0	0	0
OTU565	0	0	0	0	0	0	0	0	0	0	0	0	0	0	0	0	0	0	0	0	0	0	0	0	0	0	0	0	0	0	0	0	0	0	0	0	0	0	0	0	0	0	0	0	0	0	0	0	0
OTU566	0	0	0	0	0	0	0	0	0	0	0	0	0	0	0	0.002013	0	0	0	0	0.002156	0	0	0	0	0	0	0	0	0	0	0	0	0	0	0	0	4.20E-05	8.80E-05	0	0	0	0	0	0	0	0	0	0
OTU567	0	0	0	0	0	0	0	0	0.001159	0	0	0	0	0	0	0	0.001951	3.90E-05	0	0	0	0	0	0	0	4.90E-05	0	0	0	0	0	0	0	0	0	0	0	0	0	0	0	0	0	0	0	0	0	0	0
OTU568	0	0	0	0	0	0	0	0	0	0	0	0	0	0	0	0	0	0	0	0	0	0	0	0	0	0	0	0	0.002989	0	0	0	0	0	0	0	0	0	0	0	0	0	0	0	0	0	0	0	0
OTU569	0	0	0	3.00E-05	0	0	0	0	0.000232	0	0	0	0	0	0	0	0	0	0	0	0	0	0	0	0	0	0.000264	0	0	0	0	0	0	0	0	0	0	0	0	0	0	0	0	0	0	0	0	0	0
OTU570	0	0	0	0	0	0	0	0	0	0	0	0	0	0	0	0	0	0	0	0	0	0	0.004507	0	0	0	0	0	0	0	0	0	0	0	0	0	0	0	0	0	0	0	0	0	0	0	0	0	0
OTU571	0	0	0	0	0	0	0.00013	0.000824	0	0	0	0	0	0	0	0	0	0	0	0	0	0	0	0	0	0.003208	0	0	0	0	0	0	0	0	0	0	0	0	0	0	0	0	0	0	0	0	0	0	0
OTU572	0	0	0	0	0	0	0	0	0	0	0	0	0	0	0	0	0	0	0	0	0	0	0	0	0	0	0	0	0	0	0	0	0	0	0	0	0	0	0	0	0	0	0	0	0	0	0	0	0
OTU573	0	0	0	0	0	0	0	0	0	0	0	0	0	0.001315	0	0	0	0	0	0	0	0	0	0	0	0	0	0	0	0	0	0	0	0	0	0	0	0	0	0	0	0	0	0	0	0	0	0	0
OTU574	0	0	0	0	0	0	0	0	0	0	0	0	0	0	0	0	0	0	0	0	0	0	0	0	0	0	0	0	0	0	0	0	0	0	0	0	0	0	0	0.00249	0	0	0	0.000853	0	0	0	0	0
OTU575	0	0	0	0	0	0	0	0	0	0	0	0	0	0	0	0	0	0	0	0	0	0	0	0	0	0.004384	0	0	0	0	0	0	0	0	0	0	0	0	0	0	0	0	0	0	0	0	0	0	0
OTU576	0	0	0	0	0	0	0.002566	0	0	0	0	0	0	0	0	0	0	0	0	0	0	0	0	0	0	0	0	0	0	0	0	0	0	0	0	0.000708	0	0	0.000181	0	0	0.003131	0	0	0	0	0	0	0
OTU577	0	0	0	0	0	0	0	0	0	0	0	0	0	0	0	0	0	8.70E-05	0	0	0	0	0	0	0	0	0	0	0	0	0	0	0.005031	0	0	0	0	0	0	0	0	0	0	0	0	0	0	0	0
OTU578	0	0	0.004185	0	0	0	0	0	0	0	0	0	0	0	0	0	0	0	0	0	0	0	0	0	0	0	0	0	0	0	0	0	0	0	0	0	0	0	0	0	0	0	0	0	0	0	0	0	0
OTU579	0	0	0	0	0	0	0	0	0	0	0	0	0	0	0	0	0	0	0	0	0	0	0	0	0	0	0	0	0	0	0	0	0	0	0	0	0	0	0	0	0	0	0	0	0	0	0	0	0
OTU580	0	0	0	0	0	0	0	0	0	0	0	0	0	0	0	0	0	0	0	0	0	0	0	0	0	0	0	0	0	0	0	0	0	0	0	0	0	0	0	0	0	0	0	0	0	0	0	0	0
OTU581	0	0	0	0	0	0	0	0	0	0	0	0	0	0	0	0	0	0	0	0	0	0	0	0	0	0	0	0	0	0	0	0	0	0	0	0	0	0	0	0	0	0	0	0	0	0	0	0	0
OTU582	0	0	0	0	0.000176	0	0	0	0	0	0	0	0	0	0	0	0	0	0	0	0	0	0	0	0	0	0	0	0	0.002887	0.001072	0	0	0	0	0	0	0	0	0	0	0	0	0	0	0	0	0	8.30E-05
OTU583	0	0	0	0	0	0	0	0	0	0	0	0.002786	0	0	0	0	0	0	0	0	0	0	0	0	0	0	0	0	0	0	0	0	0	0	0	0	0	0	0	0	0	0	0	0	0	0	0	0	0
OTU584	0	0	0	0	0	0.00229	0	0	0	0	0	0	0	0	0	0	0	0	0	0	0	0	0	0	0	0	0	0	0	0	0.000869	0	0	0	0	5.70E-05	0	0	0	0	0	0	0	0	0	0	0	0.001588	0
OTU585	0	0	0	0	0	0	0	0	0	0	0	0	0	0	0	0	0	0	0	0	0	0	0	0	0	0	0	0	0	0	0	0	0	0	0	0	0	0	0	0	0	0	0	0	0	0	0	0	0
OTU586	0	0	0	0	0	0	0	0	0	0	0	0.003525	0.000639	0	0	0	0	0	0	0	0	0	0	0	0	0.001256	0	0	0	0	0	0	0	0	0	0	0	0	0	0.000536	0	0	0	0	0	0	0	0	0
OTU587	0	0	0	0	0	0	0	0	0	0	0	0	0	0	0	0	0.000825	0	0	0	0	0	0	0	0	0	0	0	0	0	0	0	0	0	0	0	0	0	0	0	0	0	0	0	0	0	0	0	0
OTU588	0.006078	0	0	0.003193	4.70E-05	0	0	0	0.00585	0.000263	0.002916	0.000482	0.000676	0	0	0	3.40E-05	0.002584	0	0	4.90E-05	0	0	0.000116	0	5.70E-05	0.000708	0	0	0	0	0	0	0	0	0	0	0	0	0	0	0	0	0	0	0	0	0	0
OTU589	0	0.003133	0	0	0	0	0	0	0	0	0	0	0	0	0	0	0	0	0	0	0	0	0	0	0	0	0	0	0	0	0	0	0	0	0	0	0	0	0	0	0	0	0	0	0	0	0	0	0
OTU590	0	0	0	0	0	0	0.003393	0	0	0	0	0	0	0	0	0	0	0	0	0	0	0	0	0	0	5.60E-05	0	0	0	0	0	0	0	0	0	0	0	0	0	0	0	0.005547	0	0	0	0	0	0	0
OTU591	0	0	0	0	0	0	0	0	0	0	0	0	0	0	0	0	0	0	0	0	0	0	0	0	0	0	0	0	0	0	0	0	0	0	0	0	0	0	0.004296	0	0	0	0	0	0	0	0	0	0
OTU592	0	0	0	0	0	0	0	0	0	0	0	0	0	0	0	0	0	0	0	0	0	0	0	0	0	0	0	0	0	0	0	0	0	0	0	0	0	0	0	0	0	0	0	0	0	0	0	0	0
OTU593	0	0	0	0	0	0	0	0	0	0.000324	0	0	0	0	0	0	0	0	0	0	0	0	0	0	0	0	0.000504	0	0	0	0	0	0	0	0	0	0	0.000608	0	0	0	0.002348	0	0	0	0	0	0	0
OTU594	0.004097	0	0	0	0	0	0	0	0	0	0	0	0	0	0	0	0	0	0	0	0	0	0	0	0	0	0	0	0	0	0	0	0	0	0	0	0	0	0	0	0	0	0	0	0	0	0	0	0
OTU595	0	0	0	0	0	0	0	0	0	0	0	0	0	0	0	0	0	0.000157	0.000842	0	0	0	0	0	0	0	0	0	0.002363	0	0	0	0.000683	0	0	0	0	0	0	0	0	0	0	0	0	0	4.60E-05	0	0
OTU596	0.004819	0.005926	0.005494	0	0.006815	0	3.30E-05	0.004207	0	0.010059	0.002477	0.004426	0	0.000303	0.009858	0.008616	0.006426	0	0.003145	2.20E-05	0.001673	0.003733	0	0.001763	0	0.011046	0.005406	0	0	3.50E-05	0.012769	0	0	6.30E-05	0.005528	0.040841	4.70E-05	0.000113	0.003713	0.020981	0.012355	0	0	0	0	9.30E-05	0	0.001426	0
OTU597	0	0	0	0	0	0	0	0	0	0	0	0	0	0	0	0	0	0	0	0	0	0	0	0	0	0	0	0	0	0	0	0	0	0	0	0	0	0	0	0	0.005096	0	0	0	0	0	0	0	0
OTU598	0	0	0	0	0	0	0	0	0.001836	0	0	0	0	0	0	0	0	0	0	0	0	0	0	0	0	0	0	0	0	0	0	0	0	0	0	0	0	0	0	0	0	0	0	0	0	0	0	0	0
OTU599	0	0	0	0	0	0	0	0	0	0	0	0	0	0	0	0	0	0	0	0	0	0	0	0	0	0	0	0	0	0.003639	0	0	0	0	0	0	0	0	0	0	0	0	0	0	0	0	0	0	0
OTU600	0	0	0	0	0	0.004477	0	0	0	0	0	0	0	0	0	0	0	0	0	0	0	0	0	0	0	0	0	0	0	0	0	0	0	0	0	0	0	0.000258	0	0	0	0	0	0	0	0	0	0	0
OTU601	0	0	0	0	0	0	0	0	0	0	0	0	0	0	0	0	0	0	0	0	0	0	0	0	0	0	0	0	0	0	0	0	0	0	0	0	0	0	0	0	0	0	0	0	0	0	0	0	0
OTU602	0	0	0	0	0	0	0	0	0.001459	0	0	0	0	0	0	0	0	0	0	0	0	0	0	0	0	0	0	0	0	0	0	0	0	0	0	0	0	0	0	0	0	0	0	0	0	0	0	0	0
OTU603	0	0	0	0	0	0	0	0	0	0	0	0	0	0	0	0	0	0	0	0	0	0.003788	0	0	0	0	0	0	0	0	0	0	0	0	0	0	0	0	0	0	0	0	0	0	0	0	0	0	0
OTU604	0	0	0	0	0	0	0.000853	0	0	0	0	0	0	0	0	0	0	0	0	0	0	0	0	0	0.001202	0	0	0	0	0	0.000721	0	0	0	0	0	0	0	0	0	0	0	0	0.000375	0.001106	0	0	0	0
OTU605	0	0	0	0	0	0	0	0	0	0	0	0	0	0	0	0	0	0	0	0	0	0.001316	0	7.00E-05	0	0	0.000624	0.000112	0	0	0	5.30E-05	0	0	0.000235	0	0	0	0	0	0	5.90E-05	0	0	0	0.000274	0	0.000102	0
OTU606	0	0	0	0	0	0	0	0	0	0	0	0	0	0	0	0	0	0	0	0	0	0	0	0	0	0	0	0	0	0	0	0	0	0	0	0	0	0	0	0	0	0	0	0	0	0	0	0	0
OTU607	0	0	0	0	0	0	0	0	0	0	0	6.80E-05	4.80E-05	0.000204	0.000393	0	0	0	0	0.000566	0.000227	0	0	0	0	0.001077	5.40E-05	0	0	0	0	0	0	0	0	0	0	0.001119	0	3.10E-05	0	0	0	0	0	0	0	0	0
OTU608	0	0	0	0	0	0	0	0	0	0	0	0	0	0	0.002153	0	0	0	0	0	0	0	0	0	0	0	0	0	0	0	0	0	0	0	0	0	0	0	0.000175	0	0	0	0	0	0	0	0	0	0
OTU609	0	0	0	0	0.002294	0	0	0	0	0	0.002412	0	0.000133	0	0.001773	0.000135	4.30E-05	0	0.002161	0.000182	0	0	0	0.00329	0	0	0	0.000287	0	0	0	0	0.000799	0	0	0	0	0.001253	0	0	0.000235	0	0	0	0	0	0.002599	0	0
OTU610	0	0	0	0	0	0	0	0	0	0	0	0	0	0	0	0	0	0	0	0	0	0	0	0	0	0	0	0	0	0	0	0	0	0	0	0	0	0	0	0	0	0	0	0	0	0	0	0	0
OTU611	0.00235	0	0	0	0	0.001295	0	0	0	0	0	0	0	4.30E-05	0	0	0	0	0	0	0	0	0	0	0	0	0	0	0	0	0	0	0	0	0	0	0	0	0	0	0	0	0	0	0	0	0	0	0
OTU612	0	0	0	0	0	0	0	0	0	0	0	0	0	0	0	0	0	0	0	0	0	0	0	0	0	0	0	0	0	0	0	0	0	0	0	0	0	0	0	0	0	0	0	0	0	0	0	0	0
OTU613	0	0	0	0.000116	0	0	0	0	0	0	0	0	4.40E-05	0	0	0	0	0.000468	0	0	0	0	4.20E-05	8.10E-05	0	0	0	0.000105	0	0	0	0.000576	0	0	0	0	0	0	0	0	0	0.000207	0	0	0	0	0	0	0
OTU614	0	0	0	0.000164	0	0	0	0.000442	0	0	0	0	0	0	0	0	0	0	0	0	0	0	0	0	0	0	0	0	0	0	0	0	0	0.000449	0	0	0	0	0	0	0	0	0	0	0	0	0	0	0
OTU615	0	0	0	0	0	0	0	0	0	0	0	0	0	0	0	0	0	0	0	0	0	0	0	0	0	0	0	0	0	0	0	0	0	0	0	0	0	0	0	0	0	0	0	0	0	0	0	0	0
OTU616	0	0	0	0	0	0	0	0	0	0	0	0	0	0	0	0	0.002397	0	0	0	0	0	0	0	0	0	0	0	0	0.001546	0	0	0	0	0	0	0	0	0	0	0	0	0	0	0	0	0	0	0
OTU617	0	0	0	0	0	0	0	0	0	0	0	0	0	0	0	0	0	0	0	0	0	0	0	0	0	0	0	0	0	0	0	0	0	0	0	0	0	0	0	0	0	0	0	0	0	0	0	0	0
OTU618	0	0	0	0	0	0	0	0	0	0	0	0	0	0	0	0	0	0	0	0	0	0	0	0	0	0	0	0	0	0	0	0	0.003378	0	0	0	0	0	0	0	0	0	0	0	0	0	0.000286	0	0
OTU619	0	0	0	0	0	0	0	0	0	0	0	0	0	0	0	0.0012	0.000106	0	0	0	0	0	0	0	0.000114	0	0	0	0	0	0	0	0	0	0	0	0	0	0	0	0	0	0	0	0	0	0	0	0
OTU620	0	0	0	0	0	0	0	0	0	0	0	0	0	0	0	0	0	0	0	0	0	0	0	0	0	0	0	0	0	0	0	0	0	0	0	0	0	0	0	0	0	0	0	0	0	0	0	0	0
OTU621	0	0	0	0	0	0	0	0	0	0	0	0	0	0	0	0	0	0	0	0	0	0	0	0	0	0	0	0	0	0	0.002942	0	0	0	0	0	0	0	0	0	0	0	0	0.001476	0	0	0	0	0
OTU622	0	0	0	0	0	0	0	0	0	0	0	0	0	0	0.000157	0	0	0	0	0	0	0	0	0	0	0	0	0	0	0	0	0	0	0	0	0	0.002229	0	0	0	0	0	0	0	0	0	0	0	0
OTU623	0	0	0	0	0	0	0	0	0	0	0	0	0	0	0	0	0	0	0	0	0	0	0	0	0	0	0	0	0	0.002978	0	0	0	0	0	0	0	0	0	0	0	0	0	0	0	0	0	0	0
OTU624	0	0	0	0	0.001769	0	0	0	0	0	0	0	0	0	0	0	0	0	0	0	0	0	0	0	0	0	0	0	0	0	0	0	0	0	0	0	0	0.002391	0	0	0	0	0	0	0	0	0	0	0
OTU625	0	0	0	0	0	0	0	0	0	0	0	0	0	0	0	0	0	0	0	0	0	0	0	0	0	0	0.004551	0	0	0	0	0	0	0	0	0	0	0	0	0	0	0	0	0	0	0	0	0	0
OTU626	0	0	0	0	0	0	0	0.00523	0	0	0	0	0	0	0	0	0	0	0	0	0	0	0	0	0	0	0	0	0	0	0	0	0	0	0	0	0	0	0	0	0	0	0	0	0	0	4.40E-05	0	0
OTU627	0	0	0	0	0	0	0	0	0	0	0	0	0	0	0	0	0	0	0	0	0	0	0	0	0	0	0	0	0	0	0	0	0	0	0	0	0	0	0	0	0	0	0	0	0	0	0	0	0
OTU628	0	0	0	0	0	0	0	0.000471	0	0	0	0	0	0.002424	0	0	0	0	0	0	0	0	0	0	0	0	0	0	0	0	0	0	0	0	0	0	0	0	0	0	0	0	0	0	0	0	0	0	0
OTU629	0	0	0	0	0	0	0	0	0	0	0	0	0	0	0	0	0	0	0	0	0	0	0	0	0	0	0	0	0	0	0	0	0	0	0	0	0	0	0	0	0	0	0	0	0	0	0	0	0
OTU630	0	0	0	0	0	0	0	0.000955	0	0	0	0	0	0	0	0	0	0	0	0	0	0	0	0	0	0	0	0	0	0	0	0	0	0	0	0	0	0	0	0	0	0	0	0	0	0	0	0	0
OTU631	0	0	0	0	0.002568	0	0	0	0	0	0	0	0	0	0	0	0	0	0	0	0	0	0	0	0	0.000106	5.50E-05	0	0	0	0	0	0	0	8.90E-05	0	0	0	4.80E-05	0	0	0	0	0	0	0	0	0.001366	0
OTU632	0	0	0	0	0	0	0	0	0	0	0	0	0	0	0	0	0	0	3.30E-05	0	0	0	0	0	0	0	0	0	0	0	0	0	0	0	5.10E-05	0	0.004577	0	0	0	0	0	0	0	4.50E-05	0	0	0	0
OTU633	0	0	0	0	0	0	0	0	0	0	0	0	0	0	0	0	0	0	0	0	0	0	0	0	0	0	0	0	0	0	0	0	0	0	0	0	0	0	0	0	0	0	0	0	0	0	0	0	0
OTU634	0	0	0	0	0	0	0	0	0	0	0	0	0	0	0	0	0	0	0	0	0	0	0	0	0	0	0	0	0	0	0	0	0	0	0	0	0	0	0	0	0	0	0	0	0	0	0	0	0
OTU635	0	0	0	0	0	0	0	0	0	0	0	0	0	0	0	0	0	0	0	0	0	0	0	0	0	0	0	0	0	0	0	0	0	0	0	0	0	0	0	0	0	0	0	0	0	0	0	0	0
OTU636	0	0	0.000406	0	0	0	0	0	0	7.40E-05	0	0	0	0	0	0	0	0	0	0	0	0	0.004557	0	9.00E-05	0	0	0	0	0	0.000284	0	0	0	0	0	0	0	0	0	0	0	0.000172	0	0	0	0	0	0
OTU637	0	0	0	0	0	0	0	0	0	0	0	0	0	0	0	0	0	0	0	0.000364	0	0.00041	0	0	0	0.001694	0	0	0	0	0	0	0	0	0	0	0	0	0	0	0	0	0	0	0	0.000888	0	0	0
OTU638	0	0	0	0	0	0	0	0	0	0.00299	0	0	0	0	0	0	0	0	0	0	0	0	0	0	0	0	0	0	0	0	0	0.001037	0	0	0	0	0	0	0	0	0	0	0	0	0	0	0	0	0
OTU639	0	0	0	0	0	0	0	0	0	0	0	0	0	0.005127	0	0	0	0	0	0	0	0	0	0	0	0	0	0	0	0	0	0	0	0	0	0	0	0	0	0	0	0	0	0	0	0	0	0	0
OTU640	0	0	0	0	0	0	0	0	0	0	0	0	0	0	0	0	0	0	0	0	0	0	0	0	0	0	0	0	0	0	0	0	0	0	0	0	0.003831	0	0	0	0	0	0	0	0	0	0	0	0
OTU641	0	0	0	0.000135	0.000575	0	0	0	0	0	0	0.000113	0	0	0	0	0	0	0	0	0	0	0	0	0	0	0	0	0	0	0	0	0	0	0	0	0	0	0	0	0	0	0	0	0	0	0.000251	0	0
OTU642	0	0	0	0	0	0	0	0	0	0	0	0.001679	0	0	0	0.000331	0.000624	0	0	0	0	0.000591	0	0	0	0	0	0	0	0	0	0	0	0.000745	0	0	0	0	0	0	0	0	0	0.000229	0	0	0.000432	0	0
OTU643	0	0	0	0	0	0	0	0	0	0	0	0	0	0	0	0	0	0	0	0	0	0	0	0	0.003432	0.001077	0	0	0	0	0	0	0	0	0	0	0	0	0	0	0	0	0	0	0	0	0	0	0
OTU644	0	0	0	0	0	0	0	0	0.001477	0	0	0	0	0	0	0	0	0	0	0	0	0	0	0	0	0	0	0	0	0.00053	0	0	0	0	0	0	0	0	0	0	0	0	0	0	0	0	0	0	0
OTU645	0	0	0	0	0	0	0	0	0	0.005793	0	0	0	0	0	0	0	0	0	0	0	0	0	0	0	0	0.004173	0	0	0	0	0	0	0	0	0	0	0	0	0	0	0	0	0	0	0	0	0	0
OTU646	0	0	0	0	0	0	0	0	0	0	0	0	0	0	0	0	0	0	0	0	0	0	0	0	0	0	0	0	0	0	0	0	0	0	4.60E-05	0	0	0	0	0	0	0	0	0	0	0	0.0032	0	0
OTU647	0	0	0	0	0	0	0	0.004897	0.000122	0	0	0	0	0	0	0	0	0	0	0	0	0	0	0	0	0	0	0	0	0	0	0	0	0	0	0	0	0	0	0	0	0	0	0	0	0	0	0	0
OTU648	0	0	0	0	0	0	0	0	0	0	0	0	0	0	0	0	0	0	0	0	0	0	0	0	0	0	0	0	0	0	0	0	0	0	0	0	0	0	0	0	0	0	0	0	0	0	0.000754	0	0
OTU649	0	0	0	0	0	0	0	0	0	0	0	0	0	0	0	0	0	0	0	0	0	0	0	0	0	0	0	0	0	0	0	0	0	0	0	0	0	0	0	0	0	0	0	0	0.005659	0	0	0	0
OTU650	0	0	0	0	0	0	0	0	0	0	0	0	0	0	0	0	0	0	0	0	0	0	0	0	0	0	0	0	0	0	0	0	0	0	0	0.000588	0	0	0	0	0	0	0	0	0	0	0	0	0
OTU651	0	0	0	0	0	0	0	0	0	0	0	0	0	0	0	0	0	0	0	0	0	0	0	0	0	0	0	0	0	0	0	0	0.002929	0	0	0	0	0	0	0	0	0	0	0	0	0	0	0	0
OTU652	0	0	0	0	0	0	0	0	0	0	0	0.001211	0	0	0	0	0	0	0	0	0	0	0	0	0	0	0	0	0	0	0	0	0	0	0	0	0	0	0	0	0	0	0	0	0	0	0	0	0
OTU653	0	0	0	0	0	0	0	0	0	0	0	0	0	0	0	0	0	0.003165	0	0	0	0	0.000355	0.008328	0	4.20E-05	0	0	0	0	0	0	0	0	0	0	0	0	0	0	0	0	0	0	0	0	0	0	0
OTU654	0	0	0	0	0	0	0	0	0	0	0	0	0	0	0	0	0	0	0	0	0	0	0	0	0	0	0	0	0	0	0	0	0	0	0	0	0	0	0	0	0	0	0	0	0	0	0	0	0
OTU655	0	0	0	0	0	0	0	0	0	0	0	0	0	0.00099	0	0	0	0	0	0	0	0	0	0	0	0	0	0	0	0	0	0	0.003779	0	0	0	0	0	0	0	0	0	0	0	0	0	0	0	0
OTU656	0	0	0	0	0	0	0	0	0	0	0	0	0	0	0	0	0	0	0	0	0	0	0	0	0	0	0	0	0	0	4.40E-05	0	0	0	0	0	0	0	0	0	0	0	0.000652	0	0	0	0	0	0
OTU657	0	0	0	0	0	0	0	0	0	0	0	0	0	0	0	0	0.001797	0	0	0	0	0	0	0.000207	0	0	0	0	0	0	0	0	0	0	0	0	0	0	0	0	0	0	0	0	0	0	0	0	0
OTU658	0	0	0	0	0	0	0	0	0	0	0	0	0	0	0	0	0	0	0	0	0	0	0	0	0	0	0	0	0	0	0	0	0	0	0	0	0	0	0	0	0	0	0	0	0	0	0	0	0
OTU659	0	0	0	0	0	0	0	0	0	0	0	0	0	0	0	0	0	0	0	0	0	0	0	0	0	0	0	0	0	0	0	0	0	0	0	0	0	0	0	0	0	0	0	0	0	0	0	0	0
OTU660	3.70E-05	0	0	0	0	0	0	0	0	0	0	0	0	0	0	0	0	0	0	0	0	0.002045	0	0.000297	0	0	0	0	0	0	0	0	0	0	0	0	0	0	0	0	0	0	0	0	0	0	0	0	0
OTU661	0	0	0	0	0	0	0	0	0	0	0	0	0	0	0	0	0	0	0	0	0	0	0	0	0	0	0	0	0	0	0	0	0	0	0	0	0	0	0.002474	0	0	0	0	0	0	0.001228	0	0	0
OTU662	0	0	0	0	0	0	0	0	0	0	0	0	0	0	0	0	0	0	0.002085	0	0	0	0	0	0	0	0.000617	0	0	0	0	0	0	0	0	0	0	0	0	0	0	0	0	0	0	0	0	0	0
OTU663	0	0	0	0	0	0	0	0	0	0	0	0	0	0	0	0	0	0	0	0	0	0	0	0	0	0	0	0	0	0	0	0	0	0	0	0	0	0	0	0	0	0	0	0	0	0	0	0	0
OTU664	0	0	0	0	0	0	0	0	0	0	0	0	0	0	0	0	0	0	0	0	0	0	0	0	0	0	0	0	0	0	0	0	0	0	0	0	0	0	0	0	0	0	0	0	0	0	0	0	0
OTU665	0	0	0	0	0	0	0	0	0	0	0	0	0	0.000409	0	0	0	0	0	0	0	0	0	0	0	0	0	0	0	0	0	0	0	0	0	0	0	0	0	0	0	0	0	0	0	0	0	0	0
OTU666	0	0	0	0	0	0	0	0	0	0	0	0	0	0	0	0	0	0	0	0	0	0	0	0	0	0	0	0	0	0	0	0	0	0	0	0	0	0	0	0	0	0	0	0	0	0	0	0	0
OTU667	0	0	0.005884	0	0	0	0.002874	0	0	0	0	0	0	0	0	0	0	0	0	0	0	0	0	0	0	0	0	0	0	0	0	0	0	0	0	0	0	0	0	0	0	0	0	0	0	0	0	0	0
OTU668	0	0	0	0.000454	0	0	0	0.000344	0	0	0	0	0	0	0	0	0	0	0	0	0	0	0	0	0	0	0	0	0	0	0	0	0	0	0	0	0	0	0	0	0	0	0	0	0	0	0.001993	0.001681	0
OTU669	0	0	0	0	0	0	0	0	0	0	0	0	0	0	0	0	0	0	0	0	0	0	0	0	0	0	0.000934	0	0	0.002059	0	0	0	0	0	0	0	0	0	0	0	0	0	0	0	0.001058	0	0	0
OTU670	0	0	0	0	0	0	0	0	0	0	0	0	0	0	0	0	0	0	0	0	0	0	0	0	0	0	0	0	0	0	0	0	0	0	0	0	0	0	0	0	0	0	0	0	0	0	0	0	0
OTU671	0	0	0	0	0.002386	0	0	0	0	0	0	0	0	0	0	0	0	0	0	0	0	0	0	0	0	0	0	0	0	0	0	0	0	0	0	0	0	0	0	0	0	0	0	0	0	0	0	0	0
OTU672	0	0	0	0	0	0	0	0	0	0	0	0	0	0	0	0	0	0	0	0	0.002624	3.70E-05	0	0	0	0	5.50E-05	0	7.50E-05	0	0	0	0	0	0	0	0	0	0	0	0.001025	0	0	0	0	0	0	0	0
OTU673	0	0.000112	0.000141	0	0	3.10E-05	0	0.001869	0	0	0.000126	0.001025	0	4.80E-05	5.30E-05	0	0.000126	0	3.90E-05	0.000111	0.002497	0.000508	0	9.00E-05	0.000178	0.000193	0	0	0	3.90E-05	0	0	0.000118	7.20E-05	3.40E-05	5.40E-05	3.70E-05	0.000311	0.00038	8.60E-05	5.80E-05	0.000329	0	0.00011	4.40E-05	0	0	0.000101	0
OTU674	0	0	0	0	0	0	0	0	0	0	0	0	0	0	0	0	0	0	0	0	0	0	0	0	0	0	0	0	0	0	0	0	0	0	0	0	0	0	0	0	0	0	0	0	0	0	0	0	0
OTU675	0	0	0	0	0	0	0	0	0	0	0	0	0	0	0	0	0	0	0	0.000815	0	0	0	0	0	0	0	0	0	0	0	0	0	0	0	0	0	0	0	0	0	0	0	0	0	0	0	0	0
OTU676	0	0	0	0	0	0	0	0	0	0	0	0	0	0	0	0	0	0	0	0	0	0	0	0	0	0	0	0	0	0	0	0	0	0	0	0	0	0	0	0	0	0	0	0	0	0	0	0	0
OTU677	0	0	0	0	0	0	0	0	0	0	0	0	0	0	0.002554	0	0	0	0	0	0	0	0	0	0	0	0	0	0	0	0	0	0	0	0	0	0	0	0	0	0	0	0	0	0	0	0	0	0
OTU678	0	0	0	0	0	0	0	0	0	0	0	0	0	0	0	0	0	0	0	0	0	0	0	0	0	0	0	0	0	0	0	0	0	0	0	0	0	0	0	0	0	0	0	0	0	0	0	0	0
OTU679	0	0	0	0	0	0	0	0	0	0	0	0	0	0	0	0.002736	0	0	0	0	0	0	0	0	0	0	0	0	0	0	0	0	0	0	0	0	0	0	0	0	0	0	0	0	0	0	0	0	0
OTU680	0	0	0	0	0	0	0	0	0	0	0	0	0	0	0	0	0.002315	0	0	0	0	0	0	0	0	0	0	0	0	0	0	0	0	0	0	0	0	0	0	0	0	0	0	0	0	0	0	0	0
OTU681	0	0	0	0	0	0	0	0	0	0	0	0	0	0	0	0	0	0	0	0	0	0	0	0	0	0	0	0	0	0.003037	0	0	0	0	0	0	0	0	0	0	0	0	0	0	0	0	0	0	0
OTU682	0	0	0	0	0.001339	0	0	0	0	0	0	0	0	0	0	0	0	0	0	0	0	0	0	0	0	0	0	0	0	0	0	0	0	0	0	0	0	0	0	0	0	0	0	0	0	0	0	0	0
OTU683	4.30E-05	0	3.60E-05	0	0	0	0.003104	0	6.20E-05	0	0.00573	4.00E-05	0	0	0	3.70E-05	0	3.60E-05	0	0	0	0	0	0	0	5.60E-05	0	0	0	0	0	0	0	0	0	0	0	4.60E-05	0.000255	0.00387	0	0	0	0	0	0.000772	0	0	0
OTU684	0	0	0	0.000465	0	0	0	0	0	0	0	0	0	0	0	0	0	0	0	0.000919	0	0	0	0	0	0	0	0	0	0	0	0	0	0	0	0	0	0	0	0	0	0	0	0	0	0	0	0	0
OTU685	0	0	0	0	0	0	0	0	0	0	0	0	0	0.003645	0	0	0	0	0	0	0	0	0	0	0	0	0	0	0	0	0	0	0	0	0	0	0	0	0	0	0	0	0	0	0	0	0	0	0
OTU686	0	0	0	0	0	0	0	0	0	0	0	0	0	0	0.00056	0	0.000562	0	0	0	0	0	0	0	0.004722	0	0	0	0	0	0	0	0	0	0	0.000108	0	0	0	0	0	0	0	0	0	0	0.000854	0	0
OTU687	0	0	0	0	0	0	0	0	0	0	0	0	0	0	0	0	0	0	0	0	0	0	0	0	0	0	0	0	0	0	0	0	0	0	0	0	0	0	0	0	0	0	0	0	0	0	0	0	0
OTU688	0	4.90E-05	2.30E-05	0	0	0	0	0	3.50E-05	0	0	0	0	0	4.60E-05	0	0	9.10E-05	0	0	0	9.30E-05	0	0	0	0	0	0	0	0	0	0	0	0	0.000179	0	0	0.002927	0	0	5.00E-05	0	0	0	0	0	0	0	0
OTU689	0	0	0	0	0	0	0	0	0	0	0	0	0	0	0	0	0	0	0	0	0	0	0	0	0	0	0	0	0	0.003091	0	0	0	0	0	0	0	0	0	0	0	0	0	0	0	0	0	0	0
OTU690	0	0	0	0	0	0	0	0	0	0	0	0	0	0	0	0	0	0	0	0	0	0	0	0	0	0	0	0	0	0	0	0	0	0	0	0	0	0	0	0	0	0	0	0	0	0	0	0	0
OTU691	0	0	0	0.00023	0	0	0	0	0.000167	0	0.002162	3.80E-05	0	0	0	0.00095	0	0	0	0	0	0	0	0	0	0.000305	0	0	0	0	0	0	0	0	0	0	0	0	0	0	0	0	0	0	0	0.001756	5.70E-05	0	0
OTU692	0.001661	0.006683	0.001582	0.000178	0	0.002733	0	0	3.20E-05	0	0	0	4.40E-05	0.001251	0	0	0.000789	0	5.80E-05	2.90E-05	0	0	0.004234	0	0.000169	0	0	0.000578	0	0.00377	0	0	4.80E-05	0	0	0.001719	0	0	0.000121	0.00131	0.004515	0	0	0	0	0.0022	0	0	0
OTU693	0	0	0	0	0	0	0	0	0	0	0	0	0	0	0	0	0	0	0	0	0	0	0	0	0	0	0	0	0	0	0	0	0	0	0	0	0	0	0	0	0	0	0	0	0	0	0	0	0
OTU694	0	0	0	0	0	0	0	0	0	0	0	0	0	0	0	0	0	0	0	0	0	0	0.00303	0	0	0	0	0	0	0	0	0	0	0	0	0	0	0	0	0	0	0	0	0	0	0	0	0	0
OTU695	0	0	0	0	0	0	0	0	0	0	0	0	0	0	0	0	0	0	0	0	0	0	0	0	0	0	0	0	0	0	0	0	0	0.011468	0	0	0	0	0	0	0	0	0	0	0	0	0	0	0
OTU696	0	0	0	0	0	0	0	0	0	0	0.000984	0	0	0	0	0	0	0	0	0	0	0	0	0	0	0	0	0	0	0	0	0	0	0	0.001586	0	0	0	0	0	0	0	0	0	0	0	0	0	0
OTU697	0	0.000959	0.001671	0	0	0	0	0	0	0	0	0.001099	0	0	0	0	0	0	0	0	0	0	0	0	0	0	0	0	0	0	0	0	0.00348	0	0	0	0	0	0	0	0	0	0	0	0.000438	0	0	0	0
OTU698	0	0	0	0	0	0	0	0	0	0	0	0	0	0	0	0	0	0	0	0	0	0	0	0	0	0	0	0	0	0	0	0	0	0	0	0	0	0	0	0	0	0	0	0	0	0	0	0	0
OTU699	0	0	0	0	0	0	0	0	0	0	0	0	0	0	0	0	0	0	0	0	0	0	0	0	0	0	0	0	0	0	0	0	0	0	0	0	0	0	0	0	0	0.002186	0	0	0	0	0	0	0
OTU700	0	0	0	0	0	0	0	0	0	0	0	0	0	0	0	0	0	0	0	0	0	0	0	0	0	0	0	0.003455	0	0	0	0	0	0.003566	0	0	0	0	0	0	0	0	0	0	0	0	0	0	0
OTU701	0	0	0	0	0	0	0	0	0.001321	0	0	0	0	0	0	0	0	0	0.000554	0	0	0	0	0	0	0	0	0	0	0	0	0	0	0	0	0	0	0	0	0	0	0	0	0.000784	0	0	0	0	0
OTU702	0	0.001835	0	0	0	0	0	0	0	0	0	0	0	0	0	0	0	0	0	0	0.000787	0	0	0	0	0	0	0	0	0	0	0	0	0	0	0	0	0	0	0	0	0	0	0	0	0	0	0	0
OTU703	0	0	0	0	0	0	0	0	0	0	0	0	0	0	0	0	0	0	0	0.000997	0	0	0	0	0	4.80E-05	0	0	0	0	0	0	0	0	0	0	0	0	0	0	0	0	0.003695	0	0	0	0	0	0
OTU704	0	0	0	0	0	0	0	0	0	0	0	0	0	0	0	0	0	0	0	0	0	0	0	0	0	0	0	0	0	0	0	0	0	0	0	0	0	0	0	0	0	0	0	0	0	0	0	0	0
OTU705	0	0	0	0	0	0	0	0	0	0	0	0	0	0	0	0	0	0.001763	0	0	0	0	0	0	0	0.000515	0	0	0	0	0	0	0	0	0	0	0	0	0	0	0	0	0	0	0	0	0	0	0
OTU706	0.001682	0	0	0	0	0	0	0	0	0	0	0	0	0	0	0	0	0	0	0	0	0	0	0	0	0	0	3.90E-05	0	0	0	0	0	0	0	0	0	0	0	0.000655	0	0	0	0	0	0	0	0	0
OTU707	0.002631	0.003161	0.001093	0.000377	0.003608	0.002341	0.003034	0.002308	0.000493	0.002289	0.002993	0.001787	0.002809	0.005348	0.003363	0.00117	0.002358	0.001428	0.001665	0.002775	0.002605	0.005363	0.001261	0.001176	0.003577	0.001056	0.002513	0.002074	0.001584	0.002399	0.005254	0.001475	0.002934	0.002801	0.001226	0.002522	0.00481	0.003758	0.005305	0.004145	0.004411	0.002902	0.00475	0.003877	0.002466	0.004433	0.000928	0.002475	0.002498
OTU708	0.003276	0	0	0	0	0.000603	0	0.00828	0	0	0.002633	0	0	0.000486	0	0	0.001177	0.000719	0	0.000851	0.000687	0	0.000491	0.002633	0.002182	0	0	0.000815	0	0	0.000726	0	0	0	0.001306	0	0	0	0	0	0	0	0	0.00207	0	0	0.001252	0	0
OTU709	0	0	0	0	0	0	0	0	0	0	0	0	0	0	0	0	0	0	0	0	0	0	0	0	0	0	0	0	0	0	0	0	0	0	0	0	0	0	0	0	0	0	0	0	0	0	0	0	0
OTU710	0	0	0	0.000248	0	0	0	0	0	0	0	0	0	0.0006	0	0	0	0	0	0	0.000569	0	0.001472	0	0	0	0	0	0	0	0.000493	0	0	0	0	0	0	0	0.000695	0	0	0	0	0	0	0	0	0	0
OTU711	0	0	0	0	0	0	0	0	0	0	0	0	0	0	0	0	0	0	0	0	0	0	0	0	0	0	0	0	0	0	0	0	0	0	0	0	0	0	0	0	0	0	0	0	0	0	0	0	0
OTU712	0	0	0	0	0	0	0	0	0	0	0	0	0	0	0	0	0	0	0	0	0	0	0	0	0	0	0	0	0	0	0	0	0	0	0	0	0	0	0	0	0	0	0	0	0	0	0	0	0
OTU713	0	0	0	0	0	0	0	0	0	0	0	0	0	0	0	0	0.001939	0	0	0	3.30E-05	0	0	0	0	0	0	0	0	0	0	0	0	0	0	0	0	0	0	0	0	0	0	0	0	0	0	0	0
OTU714	0	0	0	0	0	0	0	0	0	0	0	0	0	0	0	0	0	0	0	0	0	0	0	0	0	0	0	0	0	0	0	0	0	0	0	0	0	0	0	0	0	0	0	0	0	0	0	0	0
OTU715	0	0	0	0	0	0	0	0	0	0	0	0	0	0	0	0	0	0	0	0	0	0	0	0	0	0	0	0	0	0	0	0	0	0	0	0	0.000984	0	0	0	0	0	0	0	0	0	0	0	0
OTU716	0	0	0	0	0	0	0	0	0	0	0	0	0	0	0	0	0	0	0	0	0	0	0	0	0	0	0	0	0	0	0	0	0	0	0	0	0	0	0	0	0	0	0	0	0	0	0	0	0
OTU717	0	0	0	0	0	0	0	0.004041	0	0	0	0	0	0	0	0	0	0	0	0	0	0	0	0	0	0	0	0	0	0	0	0	0	0	0	0	0	0	0	0	0	0	0	0	0	0	0	0	0
OTU718	0.000245	0	0	0	0	0	0	0	0	0	0	0.000104	0	0	0	0	0	0	0	0	0	0	0	0	0	0	0	0	0	0	0	0	0	0	0	0	0	0	0	0	0	0	0	0	0	0	0	0	0
OTU719	0	0	0	0	0	0	0	0	0	0	0	0	0.001006	0	0	0	0	0.000773	0	0	0	0	0	0	0	0	0	0	0	0	0	0	0	0	0	0	0	0	0	0	0	5.40E-05	0	0	0	0	0	0	0
OTU720	0	0	0	0	0	0	0	0	0	0	0	0	0	0	0	0	0	0	0	0	0	0	0.001393	0	0	0	0	0	0	0	0	0	0	0	0	0	0	0	0	0	0	0	0	0	0	0	0	0	0
OTU721	0	0	0	0	0	0	0	0	0	0	0	0	0	0	0	0	0	0	0	0	0	0	0	0	0	0	0	0	0	0	0	0	0	0	0	0	0	0	0	0	0	0	0	0	0	0	0	0	0
OTU722	0	0	0	0	0	0	0	0	0	0	0	0	0	0	0	0	0	0	0	0	0	0	0	0	0	0	0	0	0	0	0	0	0	0	0	0	0	0	0	0	0	0	0	0	0	0	0	0	0
OTU723	0	0	0	0	0	0	0	0	0	0	0	0	0	0	0	0	0	0	0	0	0	0	0	0	0	0	0	0	0	0	0	0	0	0	0	0	0	0	0	0	0	0	0	0	0	0	0	0	0
OTU724	0	0	0	0.001093	0	0	0	0	0	0	0	0	0	0	0	0	0	0	0	0	0	0	0	0	0	0	0	0	0	0	0	0	0	0	0	0	0	0	0	0	0	0	0	0	0	0	0	0	0
OTU725	0	0	0	0	0	0	0	0	0	0	0	0	0	0	0	0	0	0	0	0	0	0	0	0	0	0	0	0	0	0	0	0	0	0	0	0	0	0	0	0	0	0	0	0	0	0	0	0	0
OTU726	0	0	0	0	0	0	0	0	0	0	0	0	0	0	0	0	0	0	0	0	0	0	0	0	0	0	0	0	0	0	0	0	0	0	0	0	0	0	0	0	0	0	0	0	0	0	0	0	0
OTU727	0	0	0	0.000823	0	0	0	0	0	0	0	0	0	0	0	0	0	0	0	0	0	0	0	0	0	5.30E-05	0	0	0	0	0	0	0	0	3.80E-05	0	0	0	0	0	0	0	0	0	0	0	0	0	0
OTU728	0	0	0	0	0	0	0	0	0	0	0	0	0	0	0	0	0	0	0	0	0	0	0	0	0	0	0	0	0	0	0	0	0	0	0	0	0	0	0	0	0	0	0	0	0	0	0	0	0
OTU729	0	0	0	0	0	0	0	0	0	0	0.001496	0	0	0	0	0	0	0	0	0	0	0	0	0	0	0	0	0	0	0	0	0	0	0	0	0	0	0	0	0	0	0.004015	0	0	0	0	0	0	0
OTU730	0	0	0	0	5.40E-05	0	0	0	0	0	0	0.000373	0	0	0	0	0	0	0	0	0	0	0	0	0	0	0	0	0.013881	0.001115	0	0	0	0	0	0	0	0	0	0	0	0	0	0	0	0	0	0	0
OTU731	0	0	0	0	0	0	0	0	0	0	0	0	0	0	0	0	0	0	0	0	0	0	0	0	0	0	0	0	0	0	0	0	0	0	0	0	0	0	0	0	0	0	0	0	0	0	0	0	0
OTU732	0	0	0	0	0	0	0	0	0	0	0	0	0	0	0	0	0	0.001287	0	0	0	0	0	0	0	0	0	0	0	0	0	0	0	0	0	0	0	0	0	0	0	0	0.004014	0	0	0	0	0	0
OTU733	0	0	0	0	0	0	0	0	0	0	0	0	0	0	0	0	0	0	0	0	0	0	0	0	0	0	0	0	0	0	0	0	0	0	0	0	0	0	0	0	0	0	0	0	0	0.002705	0	0	0
OTU734	0	0	0	0	0	0	0	0	0	0	0	0	0	0	0	0	0	0	0	0	0	0	0	0	0	0	0	0	0	0	0	0	0	0	0	0.001988	0	0	0	0	0	0	0	0	0	0	0	0	0
OTU735	0	0	0	0	0	0	0	0	0	0	0	0	0	0	0	0	0	0	0	0	0	0	0	0	0	0	0	0	0	0.002708	0	0	0	0	0	0	0	0	0	0	0	0	0	0	0	0	0	0	0
OTU736	0	0	0	0	0	0	0	0	0	0	0	0	0	0	0	0	0	0	0	0	0	0	0	0	0	0	0	0	0	0	0	0	0	0	0	0	0	0	0	0	0	0	0	0	0	0	0	0	0
OTU737	0	0	0	0	0	0	0	0	0	0	0	0	0	0	0	0	0	0	0	0	0	0	0	0	0	0	0	0	0	0	0	0	0	0	0	0	0	0	0	0	0	0	0	0	0	0	0	0	0
OTU738	0	0	0	0	0	0	0	0	0	0	0	0	0	0	0	0	0	0	0	0	0	0	0	0	0	0	0	0	0	0	0	0	0	0	0	0	0	0	0	0	0	0	0	0	0	0	0	0	0
OTU739	0	0	0	0	0	0	0	0	0	0	0	0	0	0	0	0	0	0	0	0	0	0	0	0	0	0	0	0	0	0	0	0	0	0	0	0	0	0	0	0	0	0	0	0	0	0	0	0	0
OTU740	0	0	0	0	0	0	0.000163	0	0	0	0	0	0.002735	0.00066	0	0	0	0	0	0	0	0	0	0.000658	0	0	0	0	0	0	0	0.001178	0	0	0	0	0	0	0	0	0	0	4.50E-05	0	0	0	0	0	0
OTU741	0	0	0	0	0	0	0	0	0	0	0	0	0	0	0	0	0	0	0	0	0	0	0	0	0	0	0	0	0	0	0	0	0	0	0	0	0	0	0	0	0	0	0	0	0	0	0	0	0
OTU742	0	0.002825	0	0	0	0	0	0	0	0	0	0	0	0	0	0	0	0	0	0	0	0	0	0	0	0	0	0	0	0	0	0	0.00235	0	0	0	0	0	0	0	0	0	0	0	0	0	0	0	0
OTU743	0	0	0	0	0	0	0	0	0	0.014926	0	0	0	0	0	0	0	0	0	0	0	0	0	0	0	0	0	0	0	0	0	0	0	0	0	0	0	0	0	0	0	0	0	0	0	0	0	0	0
OTU744	0	0	0	0	0	0	0	0	0	0	0.001918	0	0	0	0	0	0	0	0	0	0	0	0	0	0	0	0	0	0	0	0	0	0	0	0	0	0	0	0	0	0	0	0	0	0	0	0	0	0
OTU745	0	0	0	0	0	0	0	0	0	0	0	0	0	0	0	0	0	0	0	0	0	0	0	0	0	0	0	0	0.00152	0	0	0	0	0	0	0	0	0	0	0	0	0	0	0	0	0	0	0	0
OTU746	0	0	0	0	0	0	0.001294	0	0	0	0	0	0	0.000105	0.000412	0	4.50E-05	0	3.40E-05	3.30E-05	0	0	0	0	0	0	0	8.80E-05	0.001661	0	0	0	0	0.000163	0	0	0	0	0.00012	0.001083	0	0	0	0	0	0	4.70E-05	0	0.000312
OTU747	0	0	0	0	0	0	0	0	0	0	0	0	0	0	0	0	0	0	0	0	0	0	0	0	0	0	0	0	0	0	0	0	0	0	0	0	0	0	0	0	0	0	0	0	0	0	0	0	0
OTU748	0	0	0	4.20E-05	0.000217	0	0	0	0	0	0	0	0	0	0	0	0	0	0	0	0	0	0	0	0	0	0	0	0	0	0	0.000346	0	0	0	0	0	0	0.001469	0	0.001072	0	0	0	0	0	0	0	0
OTU749	0	0	0	0	0	0	0	0	0	0	0	0	0	0	0	0	0	0	0	0	0	0	0	0	0	0	0	0	0	0	0	0	0	0	0	0	0	0	0	0	0	0	0	0	0	0	0	0	0
OTU750	0	0	0	0	0	0	0	0	0	0	0	0	0	0	0	0	0	0	0	0	0	0	0	0	0	0	0	0	0	0	0.000783	0	0	0	0	0	0	0	0.001458	0	0	0	0	0	0	0	0	0	0
OTU751	0	0	0	0	0.000746	0	0	0	0	0	0	0	0	0	0	0	0	0	0	0	0	0	0	0	0	0	0	0	0	0	0	0	0	0	0	0	0	0	0	0	0	0	0	0	0	0	0	0	0
OTU752	0.002397	0	0	0	0	0	0	0	0	0	0	0	0	0	0	0	0	0	0	0	0	0	0	0	0	0	0	0	0	0	0	0	0	0	0	0	0	0	0	0	0	0	0	0	0	0.001554	0	0	0
OTU753	0	0	0	0	0	0	0	0.000389	0	0	0	0	0	0	0	0	0	0	0	0	0	0	0	0	0	0	0	0	0	0	0	0	0	0	0	0	0	0	0.002868	0	0	0	0	0	0.000463	0	0	0	0.00023
OTU754	0	0	0	0	0	0	0	0.002763	0	0	0	0	0	0	0	0	0	0	0	0	0	0	0	0	0	0	0	0	0	0	0	0	0	0	0	0	0	0	0	0	0	0	0	0	0	0	0	0	0
OTU755	0	0	0	0	0	0	0	0	0	0	0	0	0	0	0	0	0	0	0	0.001652	0	0	0	0	0	0	0	0	0	0	0	0	0	0	0	0	0	0	0	0	0	0	0	0	0	0	0	0	0
OTU756	0	0	0	0	0	0	0	0	0	0	0	0	0	0	0	0	7.10E-05	0	0	0	0	0	0	0	0	0	0	0	0	0	0	0.001069	0	0	0	0	0	0	0	0	0	0	0	0	0	0	0	0	0
OTU757	0	0	0	0	0.000792	0	0	0	0	0	0	0	0	0	0	0	0	0	0	0	0	0	0	0	0	0	0	0	0	0	0	0	0	0	0	0	0	0	0	0	0	0	0	0	0	0	0	0	0
OTU758	0	0	0	0	0	0	0	0	0	0	0	0	0	0	0	0	0	0	0	0	0	0	0	0	0	0	0	0	0	0	0	0	0	0	0	0.000912	0	0	0	0	0	0	0	0	0	0	0	0	0
OTU759	0	0	0	0	0	0	0	0	0	0	0	0	0	0	0	0	0	0	0	0	0	0	0	0	0	0	0	0	0	0	0	0	0	0	0	0	0	0	0	0	0	0	0	0	0.003183	0	0	0	0
OTU760	0	0	0	0	0	0	0	0	0	0	0	0	0	0	0	0	0	0	0	0	0	0	0	0	0	0	0	0	0.001167	0	0	0	0	0	0	0	0	0	0	0	0	0	0	0	0	0	0	0	0
OTU761	0	0	0	0	0	0	0	0	0	0	0	0	0	0	0	0	0	0	0	0	0	0	0	0	0	0	0	0	0	0.001554	0	0	0	0	0	0	0	0	0	0	0	0	0	0	0	0	0	0	0
OTU762	0	0	0	0	0	0	0	0	0	0	0	0	0	0	0	0	0	0	0	0	0	0	0	0	0	0	0	0	0	0	0	0	0	0	0	0	0	0	0	0	0	0	0	0	0	0	0	0	0
OTU763	0	0	0	0	0.000544	0	0	0	0	0	0	0	0	0	0	0	0	0	0	0	0	0	0	0	0	0	0	0	0	0.009884	0.002013	0	0	0	0	0	0	0.001444	0	0	0	0	0	0	0	0	0	0	0.000169
OTU764	0	0	0	0	0	0	0	0	0	0	0	0	0	0	0	0	0	0	0	0	0	0	0	0	0	0	0	0	0	0	0	0	0	0	0	0	0	0	0	0	0	0	0	0	0	0	0	0	0
OTU765	0	0	0	0	0	0	0	0	0	0	0	0	0	0	0	0	0	0	0	0	0	0	0	0	0	0	0	0	0	0	0	0	0	0	0	0	0	0	0	0	0	0	0	0	0	0	0	0	0
OTU766	0	0	0	0	0	0	0	0	0	0	0	0	0	4.10E-05	0	0	0	0	0	0	0.002382	0	0	0	0	0	0	0	0	0	0	0	0	0	0.000567	0	0	0	0	0	0	0	0	0	0	0	0	0	0
OTU767	0	0	0	0	0	0	0	0	0	0	0	0	0	0	0	0	0	0	0	0	0	0	0	0	0	0	0	0	0	0	0	0	0	0	0	0	0	0	0	0	0	0	0	0	0	0	0	0	0
OTU768	0	0.00079	0	0	0	0	0	0	0	0	0	0	0	0	0	0	0	0	0	0	0	0	0	0	0	0	0	0	0	0	0	0	0	0	0	0	0	0	0	0	0	0	0	0	0	0	0	0	0
OTU769	0	0	0	0	0	0	0	0	0	0	0	0	0	0	0	0	0	0	0	0	0	0	0	0	0	0	0	0	0	0	0	0	0	0	0	0	0	0	0	0.001646	0	0	0	0	0	0	0	0	0
OTU770	0	0	0	0	0	0	0.001107	0	0	0	0	0	0	0	0	0	0	0	0	0	0	0	0	0	0	0	0	0	0.001811	0	0	0	0	0	0	0	0	0	0	0	0	0	0	0	0	0	0	0	0
OTU771	0.000954	0	0	0	0	0	0	0	0	0	0	0	0	0	0	0	0	0	0	0	0	0	0	0	0	0	0	0	0	0	0	0	0	0	0	0	0	0	0	0	0	0	0	0	0	0	5.50E-05	0	0
OTU772	0	0	0	0	0	0	0	0	0	0	0	0	0	0	0	0	0	0	0	0	0	0	0	0	0	0	0	0	0	0	0	0	0	0	0	0	0	0	0	0	0	0	0	0	0	0	0	0	0
OTU773	0	0	0	0	0	0	0	0	0	0	0	0	0	0	0	0	0.00206	0	0	0	0	0	0	0	0	0	0	0	0	0	0	0	0	0	0	0	0	0	0	0	0	0	0	0	0	0	0	0	0
OTU774	0	0	0	0	0	0	0	0	0	0	0	0	0	0	0	0	0	0	0	0	0	0	0	0	0	0	0.002655	0	0	0	0	0	0	0	0	0	0	0	0	0	0	0	0	0	0	0	0	0	0
OTU775	0	0	0	0	0	0	0	0	3.90E-05	0	0	0	0	0	0	0	4.60E-05	0	0	0	0	0	0	0	0	0	0	0	0	0	0	0	0	0	0	0	0	0	0	0	0	0	0	0	0	0	0	0	0
OTU776	0	0	0	0	0	0	0	0	0	0	0	0	0	0	0	0	0	0	0	0	0	0	0	0	0	0	0	0	0	0	0	0	0	0	0	0	0	0	0	0	0	0	0	0	0	0	0	0	0
OTU777	0	0	0	0	0	0	0	0	0	0	0	0	0	0	0	0	0	0	0	0	0	0	0	0	0	0	0	0	0	0.002421	0	0	0	0	0	0	0	0	0	0	0	0	0	0	0	0	0	0	0
OTU778	0	0	0	0	0	0	0	0	0	0	0	0	0	0	0	0	0	0	0	0	0	0	0	0	0	0	0	0	0	0.001996	0	0	0	0	0	0	0	0	0	0	0	0	0	0	0	0	0	0	0
OTU779	0	0	0	0	0	0	0	0	0	0	0	0	0	0	0	0	0	0	0	0	0	0	0	0	0	0	0	0	0	0	0	0	0	0	0	0	0	0	0	0	0	0	0	0	0	0	0	0	0
OTU780	0	0	0	0	0	0	0	0	0	0	0	0	0	0	0	0	0	0	0	0	0	0	0	0	0	0	0	0	0	0	0	0	0	0	0	0	0	0	0.004243	0	0	0.001258	0	0	0	0	0	0	0
OTU781	0.00182	0	0	0	0	0	0	0	0	0	0	0	0	0	0	0	0	0	0	0	0	0	0	0	0	0	0.002201	0	0	0	0	0	0	0	0	0	0	0	0	0	0	0	0	0	0	0	0	0	0
OTU782	0	0	0	0	0	0	0	0	0	0	0	0	0	0	0	0	0	0	0	0	0	0	0	0	0	0	0	0	0	0	0	0	0	0	0	0	0	0	0	0	0	0	0	0	0	0	0	0	0
OTU783	0	0	0	0	0	0	0	0	0	0	0	0	0	0	0	0	0	0	0	0	0	0	0	0	0	0	0	0	0	0.002864	0	0	0	0	0	0	0	0	0	0	0	0	0	0	0	0	0	0	0
OTU784	0	0	0	0	0	0	0	0	0	0	0	0	0	0	0	0	0	0	0	0	0	0	0	0	0	0	0	0	0	0	0	0	0	0	0	0	0	0	0	0	0	0	0	0	0	0	0	0	0
OTU785	0	0	0	0	0	0	0	0	0	0	0	0	0	0	0	0	0	0	0	0.000726	0	0	0	0	0	0	0	0	0	0	0	0	0	0	0	0.000343	0	0	0	0	0	0	0	0	0	0	0	0	0
OTU786	0	0	0	0	0	0	0	0	0	0	0	0	0	0	0	0	0	0	0	0	0	0	0	0	0	0	0	0	0	0	0	0	0	0	0	0	0	0	0	0	0	0	0	0	0	8.70E-05	0	0	0
OTU787	0	0	0	0	0	0	0	0	0	0	0	0	0	0	0	0	0	0	0	0	0	0	0	0	0	0	0	0	0	0	0	0	0	0	0	0	0	0	0	0	0	0	0	0	0	0	0	0	0
OTU788	0	0	0	0	0	0	0	0	0	0	0	0	0	0	0	0	0	0	0	0	0	0	0	0	0	0	0	0	0	0	0	0	0	0	0	0	0.000403	0	0	0	0	0	0	0	0	0	0	0	0
OTU789	0	0	0	0	0	0	0	0	0	0	0	0	0	0	0	0	0	0	0	0	0	0	0	0	0	0	0	0	0	0	0	0	0	0	0	0	0	0	0	0	0	0	0	0	0	0	0	0	0
OTU790	0	0	0	0	0	0	0	0	0	0	0	0	0	0	0	0	0	0	0	0	0	0	0	0	0	0	0	0	0	0	0	0	0	0	0	0	0	0	0	0	0	0	0	0	0	0	0	0	0
OTU791	0	0	0	0	0	0	0	0	0	0	0	0	0	0	0	0	0	0	0	0	0	0	0	0	0	0	0	0	0	0	0	0	0	0	0	0	0	0	0	0	0	0	0	0	0	0	0	0	0
OTU792	0.00053	0	0	0	0	0	0	0	0	0	0	0	0	0	0	0	0	0	0	0	0	0.003306	0	0	0	0	0	0	0	0	0	0	0	0	0	0	0	0	0	0	0	0	0	0	0	0	0	0	0
OTU793	0	0	0	0	0	0	0	0.002974	0	0	0	0	0	0	0	0	0	0	0	0	0	0	0	0	0	0	0	0	0	0	0	0	0	0	0	0	0	0	0	0	0	0	0	0	0	0	0	0	0
OTU794	0	0	0	0	0	0	0	0	0	0	0	0	0	0	0	0	0	0	0	0	0	0	0	0	0	0	0	0	0.001745	0	0	0	0	0	0	0	0	0	0	0	0	0	0	0	0	0	0	0	0
OTU795	0	0	0	0	0	0	0	0	0	0	0	0	0	0	0	0	0	0	0	0	0	0	0	0	0	0	0	0	0	0	0	0	0	0	0	0	0	0	0	0	0	0	0	0	0	0.00329	0	0	0
OTU796	0	0	0	0	0	0	0	0	0	0	0	0	0	0	0	0	0	0	0	0	0	0	0	0	0	0	0	0	0	0	0	0	0	0	0	0	0	0	0	0	0	0	0	0	0	0.003392	0	0	0
OTU797	0	0	0	0	0	0	0	0	0	0	0	0	0	0	0	0	0	0	0	0	0	0	0	0	0	0	0	0	0	0.000266	0	0	0	0	0	0	0	0	0	0	0	0	0	0	0	0	0	0	0
OTU798	0	0	0	0	0	0	0	0	0	0	0	0	0	0	0	0.007085	0	0	0	0	0	0.00101	0	0	0	0	0	0	0	0	0	0	0	0	0	0	0	0	0	0	0	0	0	0	0	0	0	0	0
OTU799	0	0	0	0	0	0	0	0	0	0	0	0	0	0	0.000532	0	3.80E-05	0	0	0	0	0.000995	0	0	0	0	0	0	0	0	0	0	0	0	0	0	0	0	0	0	0	0	0	0	0	0	0	0	0
OTU800	0	0	0	0	0	0	0	0	0	0	0	0	0	0	0	0	0	0	0	0	0	0	0	0	0	0	0	0	0	0	0	0	0	0	0	0	0	0	0	0	0	0	0	0	0	0	0	0	0
OTU801	0	0	0	0	0	0	0	0	0	0	0	0	0	0	0	0	0	0	0	0	0	0	0	0	0	0	0	0	0	0	0	0	0	0	0	0	0	0	0	0	0	0	0	0	0	0	0	0	0
OTU802	0	0	0	0	0	0	0	0	0	0	0	0	0	0	0	0	0	0	0	0	0	0	0	0	0	0	0	0	0	0.002698	0	0	0	0	0	0	0	0	0	0	0	0	0	0	0	0	0	0	0
OTU803	0	0	0	0	0	0	0	0	0	0	0	0	0	0	0	0	0	0	0	0	0	0	0	0	0	0	0	0	0	0	0	0	0	0	0	0	0	0	0	0	0	0	0	0	0	0	0	0	0
OTU804	0	0	0	0	0	0	0	0	0	0	0	0	0	0	0	0	0	0	0	0	0	0	0	0	0	0	0	0	0	0.001192	0	0	0	0.000203	0	0	0	0	0	0.000534	0.001585	0	0	0	0	0.000928	0	0	0
OTU805	0	0	0	0	0	0	0	0	0	0	0	0	0	0	0	0	0	0	0	0	0	0	0	0	0	0	0	0	0	0	0	0	0	0	0	0	0	0	0	0	0	0	0	0	0	0	0	0	0
OTU806	0	0	0	0	0	0	0	0	0	0	0	0	0	0	0	0	0	0	0	0	0	0.000103	0	0	0	0	0	0	0	0	0	0	0	0	0	0	0	0	0	0	0	0	0	0.000822	0	0	0	0	0
OTU807	0	0	0	0	0	0	0	0	0	0	0	0	0	0	0	0	0	0	0	0	0	0	0	0	0	0	0	0	0.00385	0	0	0	0	0	0	0	0	0	0	0	0	0	0	0	0	0	0	0	0
OTU808	0	0	0	0	0	0	0	0	0	0	0	0	0	0	0	0	0	0	0	0	0	0	0	0	0	0	0	0	0	0	0	0	0	0	0	0	0	0	0	0	0	0	0	0	0	0	0	0	0
OTU809	0	0	0	0	0	0	0	0	0	0	0	0	0	0	0	0	0	0	0	0	0	0	0	0	0	0	0	0.000236	0	0	0	0	0	0	0	0	0	0	0	0	0	0	0	0	0	0	0	0	0
OTU810	0	0	0	0	0	0	0	0	0	0	0	0	0	0	0	0	0	0	0	0	0	0	0	0	0	0	0	0	0	0	0	0	0	0	0	0	0	0	0	0	0	0	0.00273	0	0	0	0	0	0
OTU811	0	0	0	0	0	0	0	0	0	0	0	0	0	0	0	0	0	0	0	0	0	0	0	0	0	0	0	0	0	0	0	0	0	0	0	0	0	0.002143	0	0	0	0	0	0	0	0	0	0	0
OTU812	0	0	0	0	0	0	0	0	0	0	0	0	0	0	0.001962	0	0	0	0	0	0	0	0	0	0	0	0	0	0	0	0	0	0	0	0	0	0	0	0	0	0	0	0	0	0	0	0	0	0
OTU813	0	0	0	0	0	0	0	0	0	0	0	0	0	0	0	0	0	0	0	0	0	0	0	0	0	0	0	0	0	0	0	0	0	0	0	0	0	0	0	0	0	0	0	0	0	0	0	0	0
OTU814	0	0	0	0	0	0	0	0	0	0	0	0	0	0	0	0	0	0	0	0	0	0	0	0	0	0	0	0	0.0019	0	0	0	0	0	0	0	0	0	0	0	0	0	0	0	0	0	0	0	0
OTU815	0	0	0	0	0	0	0	0	0	0	0	0	0	0	0	0.000819	0	0	0	0	0	0	0	0	0	0	0	0	0	0	0	0	0	0	0	0	0	0	0	0	0	0	0	0	0	0	0	0	0
OTU816	0	0	0	0	0	0	0	0	0	0	0	0	0	0	0	0	0.003027	0	0	0	0	0	0	0	0	0	0	0	0	0	0	0	0	0	0	0	0	0	0	0	0	0	0	0	0	0	0	0	0
OTU817	0	0	0	0	0	0	0	0	0	0	0	0	0	0	0	0	0	0	0	0	0	0	0	0	0	0	0	0	0	0	0	0	0	0	0	0	0	0	0	0	0	0	0	0	0	0	0	0	0
OTU818	0	0	0	0	0	0	0	0	0	0	0	0	0	0	0	0	0	0	0	0	0	0	0	0	0	0	0	0	0	0	0	0	0	0.003023	0	0	0	0	0	0	0	0	0	0	0	0	0	0	0
OTU819	0	0	0	0	0	0	0	0	0	0	0	0	0	0.001606	0	0	0	0	0	0	0	0	0	0	0	0	0	0	0	0	0	0	0	0	0	0	0	0	0	0	0	0	0	0	0	0	0	0	0
OTU820	0.002571	0	0	0	0	0	0	0	0	0	0	0	0	0	0	0	0	0	0	0	0	0	0	0	0	0	0	0	0	0	0	0	0	0	0	0	0	0	0	0	0	0	0	0	0	0	0	0	0
OTU821	0	0	0	0.000107	0	0.00156	4.60E-05	0	0	0	0	0	0	0	0	0.002176	0	0.000193	0.000167	0.000155	0	0	0	0.000833	0	0	0	0	0.00408	0.000389	0	0	0	0	0	0.000815	0	0	0	0	0	0	0	0	0	0	0	0.001544	0
OTU822	0	0	0	7.70E-05	0	0	0	0	0	0	0	0	0	0.00074	0	0	0	0	0	0	0	0	0	0	0	0	0	0	0	0	0	0	0	0	0	0	0	0	0	0	0	0	0	0	0	0	0	0	0
OTU823	0	0	0	0	0	0	0	0	0	0	0	0	0	0.000277	0	0	0	0	0	0	0	0	0	0	0	0	0	0	0	0	0	0	0	0	0	0	0	0	0	0	0	0	0	0	0	0	0	0	0
OTU824	0	0	0	0	0	0	0	0	0	0	0	0	0	0	0	0	0	0	0	0	0	0	0	0	0	0	0	0	0	0	0	0	0	0	0	0	0	0	0	0	0	0.002784	0	0	0	0	0	0	0
OTU825	0	0	0	0	0	0	0	0	0	0.001521	0	0	0	0	0	0	0	0	0	0	0.001656	0	0	0	0	0	0	0	0	0	0	0	0	0	0	0	0	0	0	0	0	0	0	0	0	0	0	0	0
OTU826	0	0.003104	0	0	0	0	0	0	0	0	0	0	0	0	0	0	0	0	0	0	0	0	0	0	0	0	0	0	0	0	0	0	0	0	0	0	0	0	0	0	0	0	0	0	0	0	0	0	0
OTU827	0	0	0	0	0	0	0	0	0	0	0	0	0	0	0	0	0	0	0	0	0	0	0	0	0	0	0	0	0	0	0	0	0	0	0	0	0	0	0	0	0	0	0	0	0	0	0	0	0
OTU828	0	0	0	0	0	0	0	0	0	0	0	0	0	0	0	0	0	0	0	0.001261	0	0	0	0	0	0	0	0	0	0	0	0	0	0	0	0	0	0	0	0	0	0	0	0	0	0	0	0	0
OTU829	0	0.000929	0	0	0	0	0	0	2.60E-05	0	0.00047	3.10E-05	0	0	0	0	0	0	0	4.70E-05	0	0	0.000994	0	0	0	0	0	0	7.00E-05	0	0	0.000109	0	0	0	5.10E-05	0	0.000403	0	0	0	0	0	0	0	0	0.000186	0
OTU830	0	0	0	0	0	0	0	0	0	0	0	0	0	0	0	0	0	0	0	0	0	0	0	0	0	0	0	0	0	0	0	0	0	0	0	0	0	0	0	0	0	0	0	0	0	0	0	0	0
OTU831	0	0	0	0	0	0.001759	0	0	0	0	0	0	0	0	0	0	0	0	0	0	0	0	0	0	0	0	0	0	0	0	0	0	0	0	0	0	0	0	0	0	0	0	0	0.00105	0	0	0	0	0
OTU832	0	0	0	0	0	0	0	0	0	0	0	0	0	0	0	0	0	0	0	0	0	0	0	0	0	0	0	0	0	0	0	0	0	0	0	0	0	0	0	0	0	0	0	0	0	0	0	0	0
OTU833	0	5.00E-05	0	0	0	0	0	0	0	0	0	0	0	0	0	0	0	0	0	0	0	0	0	0	0	0	0	0	0	0	0	0	0	0	0	0	0	0	0	0	0	0	0	0	0	0	0	0	0
OTU834	0	0	0	0	0	0	0	0	0	0	0	0	0	0	0	0	0	0	0	0	0	0	0	0	0	0	0	0	0	0	0	0	0	0	0	0.002366	0	0	0	2.70E-05	0	0	0	0	0	0	0	0	0
OTU835	0	0	0	0	0	0	0	0	0	0	0	0	0	0	0	0	0	0	0.000116	0	0	0	0	0	0	0	0	0	0	0.000362	0	0	0	0	0	0	0	0	0	0	0	0	0	0	0	0	0	0	0
OTU836	0.003805	0	0	0.000348	0.002787	0.002904	0	0.000696	0.003054	0	0	0	0	0	0.001952	0	0.001166	0	0	0	0	0	0	0	0	0	0.00087	0.000311	0.000667	0.005616	0	0.003773	0	7.10E-05	0	0	0	0	8.80E-05	9.70E-05	0	0.0005	0.000303	0	0	0.003145	0.003638	0.000289	0
OTU837	0.002431	0	0	0	0	0	0	0	0	0	0	0	0	0	0	0	0	0	0	0	0	0	0	0	0	0	0	0	0	0	0	0	0	0	0	0	0	0	0	0	0	0	0	0	0	0	0	0	0
OTU838	0	0	0	0	0	0	0	0	0	0	0	0	0	0	0	0	0	0	0	0	0	0	0	0	0	0	0	0	0	0	0	0	0	0	0	0	0	0	0	0	0	0	0	0	0	0	0	0	0
OTU839	0	0	0	0	0	0	0	0	0	0	0	0	0	0	0	0	0	0	0	0	0	0	0	0	0	0	0	0	0	0	0	0	0	0	0	0	0	0	0	0	0	0	0	0	0	0	0	0	0
OTU840	0	0	0.000425	0	0	0	0.000278	0	0	0	0	0	0	0	0	0	0	0	0	0	0	0	0	0	0	0	0	0	0	0	0	0	0	0	0	0	0	0	0	0	0	0	0	0	0	0	0	0	0
OTU841	0	0	0	0	0	0	0	0	0	0	0	0	0	0	0	0	0	0	0	0	0	0	0	0	0	0	0	0	0.000608	0	0	0	0	0	0	0	0	0	0	0	0	0	0	0	0	0	0	0	0
OTU842	0	0	0	0	0	0	0	0	0	0	0	0	0	0	0	0	0	0	0	0	0	0	0	0	0	0	0	0	0	0	0	0	0	0	0	0	0	0	0	0	0	0	0	0	0	0	0	0	0
OTU843	0	0	0	0	0	0	0	0	0	0	0	0	0	0	0	0	0	0	0	0	0	0	0	0	0	0	0	0	0	0	0	0	0	0	0	0	0	0	0	0	0	0	0	0	0	0	0	0	0
OTU844	0	0	0	0	0	0	0	0	0	0	0	0	7.30E-05	0	0	0	0	0	0	0	0	0	0.000846	0.000658	0	0.000379	0	0	0	0	0	0	0	0	0	0	0	0	0	0	0	0	0	0	0	0	0	0	0.000238
OTU845	0	0	0	0	0	0	0	0.00349	0	4.60E-05	8.20E-05	0	0	0	0	0.0003	0.000585	0	0	0	0	0	0	0	0	0	0	0	0	0	0	0	0	0	4.20E-05	4.10E-05	0	0	0.000923	0	0	0	0.001317	0.006568	0	0	0	0.000225	0
OTU846	0	0	0	0	0	0	0	0	0	0	0	0	0	0	0	0	0	0	0	0	0	0	0	0	0	0	0	0	0	0	0	0	0	0	0	0	0	0	0	0	0	0	0	0	0	0	0	0	0
OTU847	0	0	0	0	0.000253	0	0	0	0	0	0	0	0	0	0	0	0	0	0	0	0	0	0	0	0	0	0	0	0	0	0	0	0	0	0	0	0	0	0	0	0	0	0	0	0	0	0	0	0
OTU848	0	0	0	0	0	0	0	0	0	0	0	0	0	0	0	0	0	0	0	0	0	0.002341	0	0	0	0	0	0	0	0	0	0	0	0	0	0	0	0	0	0	0	0	0	0	0	0	0	0	0
OTU849	0	0	0	0	0	0	0	0	0	0	0.000111	0	0	0	0	0	0	0.000206	0	0	0	0	0	0	0	0	0	0	0	0	0	0	0	0	0	0	0	0	0	0	0	0	0	0	0	0	0	0	0
OTU850	0	0	0	0	0	0	0	0	0	0	0	0	0	0	0	0.002384	0	0	0	0	0	0	0	0	0	0	0	0	0	0	0	0	0	0	0	0	0	0	0	0	0	0	0	0	0	0	0	0	0
OTU851	0	0	0	0	0	0	0	0	0	0	0	0	0	0	0	0	0	0	0	0	0	0	0	0	0	0	0	0	0	0	0	0	0	0	0	0	0	0	0	0	0	0	0	0	0	0	0	0	0
OTU852	0	0	0	0	0	0	0	0	0	0	0	0.001449	0	0	0	0	0	0	0	0	0	0	0	0	0	0	0	0	0	0	0	0	0	0	0	0	0	0	0	0	0	0	0	0	0	0	0	0	0
OTU853	0	0	0	0	0.000469	0	0	0	0	0	0	0	0	0	0	0	0	0	0.000215	0	0	0	0	0	0	0	0	0	0	0	0	0	0	0	0	0	0	0	0	0	0	0	0	0	0	0	0	0	0
OTU854	0	0	0	0	0	0	0	0	0	0	0	0	0	0	0	0	0	0	0	0	0	0	0	0	0	0	0	0	0	0	0	0	0	0	0	0	0	0	0	0	0	0	0	0	0	0	0	0	0
OTU855	0	0	0.001953	0	0	0	0	0	0	0	0	0	0	0	0	0	0	0	0	0	0	0	0	0	0	0	0	0	0	0	0	0	0	0	0	0	0	0	0	0	0	0	0	0	0	0	0	0	0
OTU856	0	0	0	0	0.001563	0	0	0	0	0	0	0	0	0	0	0	0	0	0	0	0	0	0	0	0	0	0	0	0	0	0	0	0	0	0	0	0	0	0	0	0	0	0	0	0	0	0	0	0
OTU857	0.000138	0.000155	0	0.00023	0.000132	0.000205	0.000114	7.00E-05	3.30E-05	0.000124	9.10E-05	0.000338	0.000279	0.000134	0.00053	0.000301	0.00013	0.000113	7.50E-05	0.00027	0.000234	0.000308	0.000159	0.000179	0.000153	0.00035	0.000107	0	0.000174	0	0.000514	0.000118	0.000281	5.70E-05	0.000221	0.000107	0.000308	0.00019	0.000498	0.000129	0.000196	0.000612	0.000337	0.000246	0.001048	0.000536	9.30E-05	0.00075	0.000336
OTU858	0	0	0	0	0.001075	0	0	0	0	0	0	0	0	0	0	0	0	0	0	0	0	0	0	0	0	0	0	0	0	0	0	0	0	0	0	0	0	0	0	0	0	0	0	0	0	0	0	0	0
OTU859	0	0.001048	0	0	0	0	0	0	0	0	0	0	0	0	0	0	0	0	0	0	4.50E-05	0	0	0	0	0	8.40E-05	0	0	0	0	0	0	0	0	0	0	0	0	0	0.000557	0	0	0	0	0	0	0	0
OTU860	0	0	0	0	0	0	0	0	0	0	0	0	0	0	0	0.002269	0	0	0	0	0	0	0	0	0	0	0	0	0	0	0	0	0	0	0	0	0	0	0	0	0	0	0	0	0	0	0	0	0
OTU861	0	0	0.002152	0	0	0	0	0	0	0	0	0	0	0	0	0	0	0	0	0	0	0	0	0	0	0	0	0	0	0	0	0	0	0	0	0	0	0	0	0	0	0	0	0	0	0	0	0	0
OTU862	0	0	0	0	0	0	0	0	0	0	0	0	0	0	0	0	0	0	0	0	0	0	0	0	0	0	0	0	0	0.002001	0	0	0	0	0	0	0	0	0	0	0	0	0	0	0	0	0	0	0
OTU863	0	0	0	0	0	0	0	0	0	0	0	0	0	0	0	0	0	0	0	0	0	0	0	0	0	0	0	0	0	0	0	0	0	0	0	0	0	0	0	0	0	0	0	0	0	0	0	0	0
OTU864	0	0	0	0	0	0	0	0	0	0	0	0	0	0	0	0	0	0	0	0	0	0	0	0	0	0	0	0	0	0	0	0	0	0	0	0	0	0	0	0	0	0	0	0	0	0	0	0	0
OTU865	0.003492	0	0.001609	4.20E-05	0.002299	0	0	0	0.00389	0	0	0.004278	0	0	0	0	0	0.000304	0	0	0	0	0	0	0	0.000571	0.000793	0	0	0	0	0	0	0	0	0	0	0.009275	0	5.70E-05	0	0.002468	0	0	0	0	0	0	0
OTU866	0	0	0	0	0	0	0	0	0	0	0	0	0	0	0	0	0	0	0	0	0	0	0	0	0	0	0	0	0	0	0	0	0	0	0	0	0	0	0	0	0	0	0	0	0	0	0.003993	0	0
OTU867	0	0	0.00093	0	0	0	0	0	0	0	0	0	0	0	0	0.001292	0	0	0	0	0	0	0	0	0	0	0	0	0	0	0	0	0	0	0	0	0	0	0	0	0	0	0	0	0	0	0	0	0
OTU868	0	0	0	0	0	0	0	0	0	0	0	0	0	0	0	0	0	0	0	0	0	0	0	0	0	0	0	0	0	0.000925	0	0	0	0	0	0	0	0	0	0	0	0	0	0	0	0	0	0	0
OTU869	0	0	0	0	0	0	0	0	0	0	0	0	0	0	0	0	0	0	0	0	0	0	0	0	0	0	0	0	0	0	0	0	0	0	0	0	0	0	0	0	0	0	0	0	0	0	0	0	0
OTU870	0	0	0	0	0	0	0	0	0	0	0	0	0	0	0.000983	0	0	0	0	0	0	0	0	0	0	0	0	0	0	0	0	0	0	0	0	0	0	0	0	0	0	0	0	0	0	0	0	0	0
OTU871	0	0	0	0	0	0	0	0	0	0	0	0	0	0	0	0	0	0	0	0	0.00138	0	0	0	0	0	0	0	0	0	0	0	0	0	0	0	0	0	0	0	0	0	0	0	0	0	0	0	0
OTU872	0	0	0	0	0	0	0	0	0	0	0	0	0	0	0	0	0	0	0	0	0	0	0	0	0	0	0	0	0	0	0	0	0	0	0	0	0	0	0	0	0	0	0	0	0	0	0.001912	0	0
OTU873	0	0	0	0	0	0	0	0	0	0	0	0.002001	0	0	0	0	0	0	0	0	0	0	0	0	0	0	0	0	0	0	0	0	0	0	0	0	0	0	0	0	0	0	0	0	0	0	0	0	0
OTU874	0	0	0	0	0	0	0	0	0	0	0	0	0	0	0.001241	0	0	0	0	0	0	0	0	0	0	0	0	0	0	0	0	0	0	0	0	0	0	0	0	0	0	0	0	0	0	0	0	0	0
OTU875	0.001629	0	0	0	0	0	0	0	0	0	0	0	0	0	0	0	0	0	0	0	0	0	0	0	0	0	0	0	0	0	0	0	0	0	0	0	0	0	0	0	0	0	0	0	0	0	0	0	0
OTU876	0	0	0	0	0	0	0	0	0	0	0	0	0	0	0	0	0	0	0	0	0	0	0	0.000158	0	0	0	0	0	0	0	0	0	0	0	0	0	0	0	0	0	0	0	0	0	0	0	0	0
OTU877	0	0	0	0.000404	0	0	0	0	0	0	0	0	0	0	0	0	0	0	0	0	0	0	0	0	0	0	0.003969	0	0	0	0	0	0	0	0	0	0	0	0	0	0	0	0	0	0	0	0	0	0
OTU878	0	0	0	0	0	0	0	0	0	0	0	0	0	0	0	0	0	0	0	0	0	0	0	0	0	0	0	0	0	0	0	0	0	0	0	0	0	0	0	0	0	0	0	0	0	0	0	0	0
OTU879	0	0	0	0	0	0	0	0	0	0	0	0	0	0	0	0	0	0	0	0	0	0	0	0	0	0	0	0	0	0	0	0	0	0	0	0	0	0.001507	0	0	0	0	0	0	0	0	0	0	0
OTU880	0	0	0	0	0	0	0	0	0	0	0	0	0	0	0	0	0	0	0	0	0	0	0	0	0	0	0	0	0	0	0	0	0	0	0	0	0	0	0	0	0	0	0	0	0	0	0	0	0
OTU881	0	0	0	0	0	0	0	0	0	0	0	0	0.00141	0	0	0	0.001501	0	0	0	0	0	0	0	0	0	0	0	0	0	0	0	0	0	0	0	0	0	0	0	0	0	0	0	0	0	0	0	0
OTU882	0	0	0	0	0	0	0	0	0	0	0	0	0	0	0	0	0	0	0	0	0	0	0	0	0	0	0	0	0	0	0	0	0	0	0	0	0	0	0	0	0	0	0	0	0	0	0	0	0
OTU883	0	0	0	0	0.001501	0	0	0	0	0	0	0	0	0	0	0	0	0	0	0	0	0	0	0	0	0	0	0	0	0	0	0	0	0	0	0	0	0	0	0	0	0	0	0	0	0	0	0	0
OTU884	0	0	0	0	0	0	0	0	0	0	0	0	0	0	0	0	0	0	0	0	0	0	0	0	0	0	0	0	0	0	0	0	0	0	0	0	0	0	0	0	0	0	0	0	0	0	0	0	0
OTU885	0	0	0	0	0	0	0	0	0	0	0	0	0	0	0	0	0	0	0	0.000101	0	0	0	0	5.70E-05	0.002317	0	0	0	0	0.000893	0	0	0	0	0	0	0	0	0	0.000363	0	0	0	0	0	0	0	0
OTU886	0	0	0	0	0	0	0	0	0	0	0	0	0	0	0	0	0	0	0	0	0	0	0	0	0	0	0	0	0	0.001126	0	0	0	0	0	9.90E-05	0	0	0	0	0	0	0	0	0	0	0	0	0
OTU887	0	0	0	0	0	0	0	0	0	0	0	0	0	0	0	0	0	0	0	0	0	0	0.002191	0	0	0	0	0	0	0	0	0	0	0	0	0	0	0	0	0	0	0	0	0	0	0	0	0	0
OTU888	0	0	0	0	0	0	0	0	0	0	0	0	0	0	0	0	0	0	0	0	0	0	0	0	0	0	0	0	0	0	0	0	0	0	0	0	0	0	0	0	0	0	0	0	0	0	0	0	0
OTU889	0	0	0	0	0	0	0	0	0	0	0	0	0	0	0	0	0	0	0	0	0	0	0	0	0	0	0	0	0	0	0	0	0	0	0	0	0	0	0	0	0	0	0	0	0	0	0	0	0
OTU890	0	0	0	0	0	0	0	0	0	0	0	0	0	0	0	0	0	0	0	0	0	0	0	0	0	0	0	0	0	0	0	0	0	0	0	0	0	0	0	0	0	0	0	0	0	0	0	0	0
OTU891	0	0	0	0	0	0	0	0	0	0	0	0	0.003196	0	0	0	0	0	0	0	0	0	0	0	0	0	0	0	0	0	0	0	0	0	0	0	0	0	0	0	0	0	0	0	0	0	0	0	0
OTU892	0	0	0	0	0	0	0	0	0	0	0	0	0	0	0	0	0.000483	0	0	0	0	0	0	0	0	0	0	0	0	0	0	0	0	0	0	0	0	0	0	0	0	0	0	0	0	0	0	0	0
OTU893	0	0	0	0	0	0	0	0	0	0	0	0	0	0	0	0	0	0	0	0	0	0	0	0	0	0	0	0	0	0	0	0	0	0	0	0	0	0	0	0	0	0	0	0	0	0	0	0	0
OTU894	0	0	0	0	0	0	0	0	0	0	0	0	0	0	0	0	0	0	0	0	0	0	0	0	0	0	0	0	0	0	0	0	0	0	0	0	0	0	0	0	0	0	0	0	0	0	0	0	0
OTU895	0	0	0	0	0	0	0	0	0.00038	0	0	0	0	0	0	0	0	0	0	0	0	0	0	0	0	0	0	0	0	0	0	0	0	0	0	0	0	0	0	0	0	0	0	0	0	0	0	0	0
OTU896	0	0	0	0	0	0	0	0	0	0	0	0	0	0	0	0	0	0.001223	0	0	0	0	0	0	0	0	0	0	0	0	0	0	0	0	0	0	0	0	0	0	0	0	0	0	0	0	0	0	0
OTU897	0	0	0	0	0.000323	0	0	0	0	0	0	0	0	0	0	0	3.80E-05	0	0	0	0	0	0	0	0	0	0	0	0	0	0	0	0	0	0	0	0	0	0	0	0	0.001289	0	0	0	0	0	0	0
OTU898	0	0	0	0	0	0	0	0	0	0	0	0	0	0	0	0	0	0	0	0	0	0	0	0	0	0	0	0	0	0	0	0	0	0	0	0	0	0	0	0	0	0	0	0	0	0	0	0	0
OTU899	0	0	0	0	0	0	0	0	0	0	0	0	0	0	0	0	0	0	0	0	0	0	0	0	0	0	0	0	0	0	0	0	0	0	0	0.000729	0	0	0	0	0	0	0	0	0	0.001053	0	0	0
OTU900	0.000411	0	0	0	0	0	0	0	0	0	0	0	0	0	0	0	0	0	0	0	0	0	0	0	0	0	0	0	0	0	0	0	0	0	0	0	0	0	0	0	0	0	0	0	0	0	0	0	0
OTU901	0	0	0	7.10E-05	0	0	0	0	0	0	0	0	0	0	0	0	0	0	0	0	0	0	0	0	0	0	0	0	0	0	0	0	0	0	0	0	0	0	0	0	0	0	0	0	0	0	0	0	0
OTU902	0	0	0.0005	0	0.000146	0	0.000156	0	0.002548	0.003764	0	0	0.000491	0	0	0	0	0	0	0	0	0	0	0	0	0	0	0	0.000478	0	0	0	0	0	0	0	0	0	0	0	0.000248	0	0	0	0	0	0	0	0
OTU903	0	0	0	0	0	0	0	0	0	0	0	0	0	0	5.10E-05	7.80E-05	0	0	0.00027	0.000111	0	0	0	0	0	0.000103	0	0	4.90E-05	0	0	0	0	0	0	0	0	0	0	0	0	0	0	0.000469	0	0	0	0	0
OTU904	0	0	0	0	0	0	0	0	0	0	0	0	0	0	0	0	0.003478	0	0	0	0	0	0	0	0	0	0	0	0	0	0	0	0	0	0	0	0	0	0	0	0	0	0	0	0	0	0	0	0
OTU905	0	0	0	0	0	0	0	0	0	0	0	0	0	0	0	0	0	0	0	0	0	0	0	0	0	0	0	0	0	0	0	0	0	0	0	0	0	0	0	0	0	0	0	0	0	0	0	0	0
OTU906	0	0	0	0	0	0	0	0	0	0	0	0	0	0	0	0	0	0	0.000345	0	0	0	0	0	0	0	0	0	0	0	0	0	0	0	0	0	0	0	0	0	0	0	0	0	0	0	0	0	0
OTU907	0	0	0	0	0	0	0	0	0	0	0	0	0	0	0	0	0	0	0	0	0	0	0	0	0	0	0	0	0	0	0	0	0	0	0	0	0	0	0.001284	0	0	0	0	0	0	0	0	0	0
OTU908	0	0	0	0	0	0	0	0	0	0	0	0	0	0	0	0	0.001404	0	0	0	0	0	0	0	0	5.70E-05	0	0	0	0	0	0	0	0	0	0	0	0	0	0	0	0	0	0	0	0	0	0	0
OTU909	0	0	0	0	0	0	0	0	0	0	0	0	0	0	0	0	0	0	0	0	0	0	0	0	0	0	0	0	0	0	0	0	0	0	0	0	0	0	0	0	0	0	0	0	0	0	0	0	0
OTU910	0	0	0	0	0	0	0	0	0	0	0	0	0	0	0	0	0	0	0	0	0	0	0	0	0	0	0	0	0	0	0	0	0	0	0	0	0	0	0	0	0	0	0	0	0	0.001747	0	0	0
OTU911	0	0	0	0	0	0	0	0	0	0	0	0	0	0	0	0	0	0	0	0	0	0	0	0	0	0	0	0	0	0	0	0	0	0	0	0	0	0	0.000199	0	0	0	0	0	0	0	0	0	0
OTU912	0.000744	0.002341	0.000772	0.000515	0.001197	0.000584	0.000278	0.0018	0.002455	0.001942	0.002251	0.000682	0.000485	0.001358	0	0.000592	0.000297	0	0.001121	0.002981	0.001703	0.000267	0.000233	0.000864	0.000102	0.001514	0.000324	0.000967	0.000494	0.000492	0.000617	0.00068	0.000772	0.001707	0	0.000553	0.000386	0.000276	0.000143	0.000881	0.000543	0.001358	0.000654	0.000693	0.001639	0.000495	0.00201	0.00041	0.00314
OTU913	0	0	0	2.70E-05	0	0	0	0	0	0	0	0	0	0	0	0	0	0	0	0	0	0	0	0	0	0	5.00E-05	0	0	0	0	0	0	0	0	0	0	0	0	0	0	0	0	0	0	0	0	0	0
OTU914	0	0	0	0	0	0	0	0	0	0	0	0	0	0	0	0	0	0	0	0	0	0	0	0	0	0	0	0	0	0	0	0	0	0	0	0	0	0	0	0	0	0	0	0	0	0	0	0	0
OTU915	0	0	0	0	0	0	0	0	0	0	0	0	0	0	0	0	0	0	0	0	0	0	0	0	0	0	0	0	0	0	0	0	0	0	0	0	0	0	0	0	0	0	0	0.001864	0	0	0	0	0
OTU916	0	0.000424	0	0	0	0	0	0	0	0	0	0	0	0	0	0	0	0	0	0	0	0	0	0	0	0	0	0	0	0	0	0	0	0	0	0	0	0	0	0	0	0	0	0	0	0	0	0	0
OTU917	0	0	0.00027	0	0	0	0	0	0	0	0	0	0	0	0	0	0	0	0	4.20E-05	0	4.10E-05	0	0	0	0	5.00E-05	0	0	0	0	0	0	0.000186	0	0	0	0	0	0.000101	0	0	0	0	0	0	0	0	0
OTU918	0	0	0	0	0	0	0	0	0	0	0	0	0	0	0	0	0	0	0	0	0	0	0	0	0	0	0	0	0	0	0.001269	0	0	0	0	0	0	0	0	0	0	0	0	0	0	0	0	0	0
OTU919	0	0	0	0	0	0	0	0	0	0	0	0	0	0	0	0	0	0	0	0	0	0	0	0	0	0	0	0	0	0	0	0	0	0	0	0	0	0.001044	0	0	0	0	0	0	0	0	0	0	0
OTU920	0.00062	0	0	0	0	0	0	0	0	0	0	0	0	0	0	0.001314	0	0	0	0	0	0	0	0	0	0	0	0	0	0	0	0	0	0	0	0	0	0	0	0	0	0	0	0	0	0	0	0	0
OTU921	0	0	0	0	0.000181	0	0	0	0	0	0	0	0	0	0	0	0	0	0	0	0.00052	0	0	0	0	0	0	0.000652	0	0	0	0	0	0	0	0	0	0	0	0	0	0	0	0	0	0	0	0	0
OTU922	0	0	0	0	0	0	0	0	0	0	0	0	0	0	0	0	0	0	0	0	0	0	0	0	0	0	0	0	0	0	0	0	0	0	0	0	0	0	0	0	0	0	0	0	0	0	0	0	0
OTU923	8.70E-05	0	0	0	4.40E-05	0	0	0	0	0	0	0	0.000681	0.000154	0	0.000173	0	3.30E-05	0	0	0	0.001849	0	0	0	0	0	0	0	0	5.20E-05	0	0	0	0	0	0	0	0	0	0	0.001852	0	0	0	0	0.00032	0.000297	0
OTU924	0	0	0	0	0	0	0	0	0	0	0	0	0	0	0	0	0	0	0	0.000643	0	0	0	0	0	0	0	0	0	0	0	0	0	0	0	0	0	0	0	0	0	0	0	0	0	0	0	0	0
OTU925	0	0	0	0	0	0	0	0	0	0	0	0	0	0	0	0	0	0	0	0	0	0	0	0	0	0	0.000978	0	0	0	0	0	0	0	0	0	0	0	0	0	0	0	0	0	0	0	0	0	0
OTU926	0	0	0	0	0	0	0	0	0.000435	0	0	0	0	0	0	0	0	0	0	0	0	0	0	0	0	0	0	0	0	0	0	0	0	0	0	0	0	0	0	0	0	0	0	0	0	0	0	0	0
OTU927	0	0	0	0	0	0	0	0	0	0	0	0	0	0	0	0	0	0	0	0	0	0	0	0	0	0	0	0	0	0	0	0	0	0	0	0	0	0	0	0	0	0	0	0	0	0	0	0	0
OTU928	0	0	0	0	0	0	0	0	0	0	0	0	0	0	0	0	0.000664	0	0	0	0	0	0	0	0	0	0	0	0	0	0	0	0	0	0	0	0	0	0	0	0	0	0	0	0	0	0	0	0
OTU929	3.90E-05	0	0	0	9.70E-05	0	0	0	0.002174	0	0	0	0.004801	0	0.001318	0.000588	0.000446	0	0.002724	0	0	0	0.001063	0.000911	5.20E-05	0.000748	0.000848	0	0.000228	0	0	0	0	0	0	0	0	0	0.008347	0	0	0	0.000188	0	0	0	0	0.001716	0
OTU930	0	0	0	0	0	0	0	0	0	0	0	0	0	0	0	0	0	0	0	0	0	0	0	0	0	0	0	0	0	0	0	0	0	0	0	0	0	0	0	0	0	0	0	0.000711	0	0	0	0	0
OTU931	0	0	0	0	0	0	0	0.010157	0.000483	0	0	0	0	0	0	0	0	0	0	0	0	0	0	0	0	5.00E-05	0	0	0	0	0	0	0	0	0	0	0	0	0	0	0	0	0	0	0	0	0	0	0
OTU932	0	0	0	3.60E-05	0	0	0	0	0	0	0	0	0	0	0	0	0	0	0	0	0	0	0	0	0	0	0	0	0	0	0	0	0	0	0	0	0	0	0	0	0	0	0	0	0	0.000793	0	0	0
OTU933	0	0	0	0	0	0	0	0	0	0	0	0	0	0	0	0	0	0	0	0	0	0	0	0	0	0	0	0	0	0	0	0	0	0	0	0	0	0	0	0	0	0	0	0	0	0	0	0	0
OTU934	0	0	0	0	0	0	0	0	0	0	0	0	0	0	0	0	0	0	0	0	0	0	0	0	0	0	0	0	0	0	0	0	0	0	0	0	0	0	0	0	0	0	0	0	0	0	0	0	0
OTU935	0.000703	0	0	0	0	0	0	0	0	0	0	0	0	0	0	0	0	0	0	0	0	0	0	0	0	0	0	0	0	0	0	0	0	0	0	0	0	0	0	0	0	0	0	0	0	0	0	0	0
OTU936	0	0	0	0	0	0	0	0	0	0	0	0	0	0	0	0	0	0	0	0	0	0	0	0	0	0	0	0	0	0	0	0	0	0	0	0	0	0	0	0	0	0	0	0	0	0	0	0	0
OTU937	0	0	0	0	0	0	0	0	0	0	0	0	0	0	0	0	0	0	0	0	0	0	0	0	0	0	0	0	0	0	0	0	0	0	0	4.10E-05	0	0	0	0	0	0	0	0	0	0	0	0	0
OTU938	0	0	0	0	0	0	0.00133	0	0	0	0	0	0	0	0	0	0	0	0	0	0	0	0	0	0	0	0	0	0	0	0	0	0	0	0	0	0	0	0	0	0	0	0	0	0	0	0	0	0
OTU939	0	0	0	0	0	0	0	0	0	0	0	0	0	0	0	0	0	0	0	0	0	0	0	0	0	0	0	0	0	0	0	0	0	0	0	0	0	0	0	0	0	0	0	0	0	0	0	0	0
OTU940	0	0	0	0	0	0	0	0	0	0	0	0	0	0	0	0	0	0.001057	0	0	0	0	0	0	0	0	0	0	0	0	0	0	0.00104	0	0	0	0	0	0	0	0	0	0	0	0	0	0	0	0
OTU941	0.00112	0	0	0	0	0	0	0	0	0	0	0	0	0	0	0	0	0	0	0	0	0	0	0	0	0	0	0	0	0	0	0	0	0	0	0	0	0	0	0	0	0	0	0	0	0	0	0	0
OTU942	0	0	0	0	0	0	0	0	0	0	0	0.001857	0	0	0	0	0	0	0	0	0	0	0	0	0	0	0	0	0	0	0	0	0	0	0	0	0	0	0	0	0	0	0	0	0	0	0	0	0
OTU943	0	0	0	0	0	0	0	0	0	0	0	0	0	0	0	0	0	0	0	0	0	0	0	0	0	0	0	0	0	0	0	0	0	0	0	0	0	0	0	0	0	0	0	0	0	0	0	0	0
OTU944	0	0	0	0	0	0	0	0	0	0	0	0	0	0	0	0	0.001335	0	0	0	0.000784	0.000336	0	0	0	0	0	0	0	0	0	0	0	0	0	0	0	0	0	0	0	0	0	0	0	0	0	0	0
OTU945	0	0	0	0	0	0	0	0	0	0	0	0	0	0	0	0	0	0	0	0	0	0	0	0	0	0	0	0	0	0	0	0	0	0	0	0	0	0	0	0	0	0	0	0	0	0	0	0	0
OTU946	0	0	0	0	0	0	0	7.50E-05	0	0	0	0	0	0	0	0	0	0	0	0	0	0	0	0	0	0	0	0	0	0	0	0	0	0	4.00E-05	0	0	0	0	0	0	0	0	0	0	0	0	0	0
OTU947	0	0	0	0	0	0	0	0	0.000819	0	0	0	0	0	0	0	0	0	0	0	0	0	0	0	0	0	0	0	0	0	0	0	0	0	0	0	0	0	0	0	0	0	0	0	0	0	0	0	0
OTU948	0	0	0	0	0	0	0	0	0	0	0	0	0	0	0	0	0	0	0	0	0	0	0	0	0	0	0	0	0	0	0	0	0	0	0	0	0	0	0.001238	0	0	0	0	0	0	0	0	0	0
OTU949	0	0	0	0	0	0	0	0	0	0	0	0	0.000301	0	0	0	0	0	0	0	0	0.000295	0	0	0	0	0	0	0	0	0	0	0	0	0	0	0	0	0	0	0	0	0	0	0	0	0	0	0
OTU950	0	0	0	0	0	0	0	0	0	0	0	0	0	0	0	0	0	0	0	0	0	0	0	0	0	0	0	0	0	0	0	0	0	0	0	0	0	0	0	0	0	0	0	0	0	0	0	0	0
OTU951	0	0	0	0	0	0	0	0	0	0	0	0	0	0	0	0	0	0	0	0	0	0	0	0	0	0	0	0	0	0	0	0	0	0	0	0	0	0	0	0.000253	0	0	0	0	0	0	0	0	0
OTU952	0	0	0	0	0	0	0	0	0	0	0	0	0	0	0	0	0	0	0	0	0	0	0	0	0	0	0	0	0	0.001229	0	0	0	0	0	0	0	0	0	0	0	0	0	0	0	0	0	0	0
OTU953	0	0	0	0.000263	0	0	0	0	0	0	0	0	0	0	0	0	0	0	0	0	0	0	0	0	0	0	0	0	0	0	0	0	0	0	0	0	0	0	0	0	0	0	0	0	0	0	0	0	0
OTU954	0	0	0	0.000132	0	0.001756	0.0015	0	0	0	0.000729	3.00E-05	0.000129	0	0	0	0	4.50E-05	0	0	0	0	0	0	0	4.20E-05	0	0	0	0	0	0	0	0	3.80E-05	0	0	0	0	0	0	0	0	0	0	0	0	0.004603	0
OTU955	0	0	0	0	0	0	0	0	0	0	0	0	0	0	0	0	0	0	0	0	0	0	0	0	0	0	0	0	0	0	0	0	0	0	0	0	0	0	0	0	0	0	0.000772	0	0	0	0	0	0
OTU956	0	0	0	0	0	0	0	0	0	0	0	0	0	0	0	0	0	0	0	0	0	0	0	0	0	0	0	0	0	0	0	0	0	0	0	0	0	0	0	0	0	0	0	0	0	0	0	0	0
OTU957	0	0	0	0	0	0	0	0	0	0	0	0	0	0	0	0	0	0	0	0	0	0	0	0	0	0	0	0	0	0	0	0	0	0	0	0	0	0	0	0	0	0	0	0	0	0	0	0	0
OTU958	0	0	0	0	0	0	0	0	0	0	0	0	0	0	0	0	0	0	0	0	0	0.000594	0	0	0	0	0	0	0	0	0	0	0	0	0	0	0	0	0	0	0	0	0	0	0	0	0	0	0
OTU959	0	0	0	0	0	0	0	0	0	0	0	0	0	0	0	0	0	0	0	0	0	0	0	0	0	0	0	0	0	0	0	0	0	0	0	0	0	0	0	0	0	0	0	0	0	0	0	0	0
OTU960	0	0	0	0	0	0	0	0	0	0	0	0	0	0	0	0	0	0	0	0	0	0	0	0	0	0	0	0	0	0	0	0	0	0	0	0	0	0	0	0	0	0	0	0.001134	0	0	0	0	0
OTU961	0	0	0	0	0	0	0	0	0	0	0	0	0	0	0	0	0	0	0	0	0	0	0	0	0	0	0	0	0	0	0	0	0	0	0	0	0	0	0	0	0	0	0	0	0	0	0	0	0
OTU962	0	0	0	0	0	0	0	0	0	0	0	0	0	0	0	0	0	0	0	0	0	0	0	0	0	0	0	0	0	0	0	0	0	0	0	0	0	0	0	0	0	0	0	0	0	0	0	0	0
OTU963	0	0	0	0	0	0	0	0	0	0	0	0	0	0	0	0.002714	0	0	0	0	0	0	0	0	0	0	0	0	0	0	0	0	0	0	0	0	0	0	0	0	0	0	0	0	0	0	0	0	0
OTU964	0	0	0	0	0	0	0	0	0	0	0	0	0	0	0	0	0	0	0	0	0	0	0	0	0	0.0002	0	0	0	0	0	0	0	0	0	0	0	0	0	0	0	0	0	0	0	0	0	0	0
OTU965	0	0	0	0	0	0	0	0	0	0	0	0	0	0	0	0	0	0	0	0	0	0	0	0	0	0	0	0	0	0	0	0	0	0	0	0	0	0	0	0	0	0	0	0	0	0	0	0	0
OTU966	0	0	0	0	0	0	0	0	0	0	0	0	0	0	0	0	0	0	0	0	0	0	0	0	0	0	0	0	0	0	0	0	0	0	0	0	0	0	0	0	0	0	0	0	0	0	0	0	0
OTU967	0	0	0	0	0	0	0	0.000353	0	0	0	0	0	0	0	0	0	0	0	0	0	0	0	0	0	0	0	0	0	0	0	0	0	0	0	0	0	0	0	0	0	0	0	0	0	0	0	0	0
OTU968	0	0	0	0	0	0	0	0	0	0	0	0	0	0	0	0	0.000695	0	0	0	0	0	0	0	0	0	0	0	0	0	0	0	0	0	0	0	0	0	0	0	0	0	0	0	0	0	0	0	0
OTU969	0	0	0.001246	0	0	0.001334	0	0	0	0	0	0	0	0	0	0	0	0	0	0	0	0	0	0	0	0	0	0	0	0	0	0	0	0	0	0	0	0	0	0	0	0	0	0	0	0	0	0	0
OTU970	0	0	0	0	0	0	0	0	0	0	0	0	0.001004	0	0	0	0	0	0	0	0	0	0	0	0	0	0	0	0	0	0	0	0	0	0	0	0	0	0	0	0	0	0	0	0	0	0	0	0
OTU971	0	0	0	0	0	0	0	0	0	0	0	0	0	0	0	0	0	0	0	0	0	0	0	0	0	0	0	0	0	0	0	0	0	0	0	0	0	0	0.000498	0	0	0	0	0	0	0	0	0	0
OTU972	0	0	0	0	0	0	0	0	0	0	0	0.003048	0	0	8.00E-05	0	0	0	0	0.002788	0	0	7.30E-05	0	0	0	0.002484	0	0	0	0	0	0	0	0	0	0	0	0	0	0	0	0	0	0	0	0	0	0
OTU973	0	0	0	0	0	0	0	0	0	0	0	0	0	0	0	0	0	0	0	0	0	0	0	0	0	0	0	0	0	0	0	0	0	0	0	0	0	0	0	0	0	0	0	0	0	0	0	0	0
OTU974	0	0	0	0	0	0	0	0	0	0	0.000621	0	0.000317	0	0	0	0	0	0	0	0	0	0	0	0	0	0	0	0	0	0	0	0	0	0	0	0	0	0	0	0	0	0	0	0	0	0	0	0
OTU975	0.001405	0	0	0	0	0	0	0	0	0	0	0	0	0	0	0	0	0	0	0	0	0	0	0	0	0	0	0	0	0	0	0	0	0	0	0	0	0	0	0	0	0	0	0	0	0	0	0	0
OTU976	0	0	0	0	0	0	0	0	0	0	0	0	0	0	0	0	0	0	0	0	0	0	0	0	0	0	0	0	0	0	0	0	0	0	0	0	0	0	0	0	0	0	0	0	0	0	0	0	0
OTU977	0	0	0	0	0	0	0	0	0	0	0	0	0	0	0	0	0.001663	0	0	0	0	0	0	0	0	0	0	0	0	0	0	0	0	0	0	0	0	0	0	0	0	0	0	0	0	0	0	0	0
OTU978	0	0	0	0	0.000277	0	0	0	0	0	4.40E-05	0	0	0.002209	0	0	0	0	0	0	0.000232	0	0	0	0	0	0	0	0	0	0	0	0	0	0	0	0	0	0	0	0	0	0	0	0	0	0	0	0
OTU979	0	0	0	0	0	0	0	0	0	0	0	0	0	0	0	0	0	0	0	0	0	0	0	0	0	0	0	0	0	0	0	0	0	0	0	0	0	0	0	0	0	0	0	0	0	0	0	0	0
OTU980	0	0	0	0	0.001284	0	0	0	0	0	0	0	0	0	0	0	0	0	0	0	0	0	0	0	0	0	0	0	0	0	0	0	0	0	0	0	0	0	0	0	0	0	0	0	0	0	0	0	0
OTU981	0	0	0	0	0.000132	0	0	0	0	0	0	0	0	0	0	0	0	0	0	0	0	0	0.001484	0	0	0	0	0	0	0	0	0	0	0	0	0	0	0	0	0	0	0	0	0	0	0	0	0	0
OTU982	0	0	0	0	0.00218	0	0	0	0	0	0	0	0	0	0	0	0	0	0	0	0	0	0	0	0	0	0	0	0	0	0	0	0	0	0	0	0	0	0	0	0	0	0	0	0	0	0	0	0
OTU983	0	0	0	0	0	0	0	0	0	0	0	0	0	0	0	0	0	0	0	0	0	0	0	0	0	0	0	0	0	0	0	0	0	0	0	0	0	0	0	0	0	0	0	0	0	0	0	0	0
OTU984	0	0	0	0	0	0	0	0	0	0	0	0	0	0	0	0	0	0	0	0	0	0	0	0	0	0	0	0	0	0	0	0	0	0	0	0	0	0	0	0	0	0	0	0	0	0	0	0.003287	0
OTU985	0	0	0	6.90E-05	0	0	0	0	0	0	5.70E-05	0	0	0.003838	0	0	0	0	0	0	0	0.000405	0	0	0	0	0.000446	0	0.001179	0	0	0	0	0	0	0	0	0	0	0	0	0	0	0	0	0	0	0	0
OTU986	0	0	0	0	0	0	0	0	0	0	0	0	0	0	0	0	0	0	0	0	0	0	0	0	0	0	0	0	0	0	0	0	0	0	0	0	0	0	0	0	0	0	0	0	0	0	0	0	0.001456
OTU987	0	0	0	3.60E-05	0.000366	0	0.000137	0	0	0	0	0	5.00E-05	0	0	4.50E-05	3.30E-05	0	0.000132	3.20E-05	0	3.60E-05	0	0	0	0.000109	0	0	0	0	5.20E-05	0	0	0	0	0	4.70E-05	0	0	0	0	0	0	5.20E-05	5.80E-05	8.80E-05	0	0	0
OTU988	0	0	0	0	0	0	0	0	0	0	0	0	0	0	0	0	0	0	0	0	0	0	0	0	0	0	0	0	0	0	0	0	0	0	0	0	0	0	0	0	0	0	0	0	0	0	0	0	0
OTU989	0	0	0	0	0	0	0	0	0	0	0	0	0	0	0	0	0	0	0	0	0	0	0	0	0	0	0	0	0	0	0	0	0	0	0	0	0	0	0	0	0	0	0	0	0	0	0	0	0
OTU990	0	0	0	0	0	0	0	0	0	0	0	0	0	0	0	0	0	0	0.000832	0	0	0	0	0	0	0	0	0	0	0	0	0	0	0	0	0	0	0	0	0	0	0	0	0	0	0	0	0	0
OTU991	0	0	0	0	0	0	0	0	0	0	0	0	0	0	0	0	0.000867	0	0	0	0	0	0	0	0	0	0	0	0	0	0	0	0	0	0	0	0	0	0	0	0	0	0	0	0	0	0	0	0
OTU992	0.000296	0.000121	5.10E-05	5.30E-05	0.000731	6.50E-05	4.40E-05	6.60E-05	0	0.000899	9.70E-05	0.000112	0.000286	0.000483	0.00161	0.000161	0.001344	3.60E-05	0.00021	0	0	0.000201	0	8.00E-05	0	0	6.40E-05	5.30E-05	3.80E-05	8.20E-05	0.000416	0	0.001986	0.000135	0.001374	0	0.000173	0.002057	0.001294	0.002373	0.002045	4.40E-05	0.000121	0.002602	0	0.000993	0.001477	0	0.00323
OTU993	0	0	0	0	0	0	0	0	0	0	0	0	0	0	0	0	0	0	0	0	0	0	0	0	0	0	0	0	0	0	0	0	0	0	0	0	0	0	0	0	0	0	0	0	0	0	0	0	0
OTU994	0	0	0	0	0	0	0	0	0	0	0	0	0	0	0	0	0	0	0	0	0	0	0	0	0	0	0	0	0	0	0	0	0	0	0	0	0	0	0	0	0	0	0	0	0	0	0	0	0
OTU995	0	0	0	0	0.000705	0	0	0	0	0	0	0	0	0	0	0	0	0	0	0	0	0	0	0	0	0	0	0	0	0	0	0	0	0	0	0	0	0	0	0	0	0	0	0	0	0.001787	0	0	0
OTU996	0	0	0	0	0	0	0	0	0	0	0	0	0	0.001732	0	0	0	0	0	0	0	0	0	0	0	0	0	0	0	0	0	0	0	0	0	0	0	0	0	0	0	0	0	0	0	0	0	0	0
OTU997	0	0	0	0	0	0	0	0	0	0	0	0	0	0	0	0	0	0	0	0	0	0	0	0	0.001127	0	0	0	0	0	0	0	0	0	0	0	0	0	0	0	0	0	0	0	0	0	0	0	0
OTU998	0	0	0	0	0	0	0	0	0	0	0	0	0	0	0	0	0	0	0	0	0	0	0	0	0	0	0	0	0	0	0	0	0	0	0	0	0	0	0	0	0	0	0	0	0	0	0	0	0
OTU999	0	0.000805	0	0	0	0	0	0	0	0	0	0	0	0	0	0	0	0	0	0	0	0	0	0	0	0	0	0	0	0	0	0	0	0	0	0	0	0	0	0	0	0	0	0	0	0	0	0	0
OTU1000	0	0	0	0	0	0	0	0	0	0	0	0	0	0	0	0	0	0	0.000149	0	0	0	0	0	0	0	0	0	0	0	0	0	0	0	0	0	0	0	0	0	0	0	0	0	0	0	0	0	0
OTU1001	0	0	0	0	0	0	0.000646	0	0	0	0	0	0	0	0	0.000681	0	0	0	0	0	0	0	0	0	0	0	0	0	0	0	0	0	0	0	0	0	0	0	0	0	0	0	0	0	0	0	0	0
OTU1002	0	0	0	0	0	0	0.000431	0	0	0	0	0	0	0	0	0	0	0	0	0	0	0	0	0	0	0	0	0	0	0	0	0	0	0	0	0	0	0	0	0	0	0	0	0	0	0	0	0	0
OTU1003	0	0	0	0	0	0	0	0	0	0	0	0	0	0	0	0	0	0	0	0	0	0	0	0	0	0	0.00027	0	0	0	0.003631	0	0	0	0	0.000479	0	0	0	0	0	0	0	0	0	0.001142	0	0	0.000303
OTU1004	0	0	0	0	0	0	0	0	0	0	0	0	0	0	0	0	0	0	0	0	0	0	0	0	0	0	0	0	0	0	0	0	0	0	0	0	0	0	0	0	0	0	0	0	0	0	0	0	0
OTU1005	0	0	0	0	0	0	0	0	0	0	0	0	0	0	0	0	0	0	0	0	0	0	0	0	0	0	0	0	0	0	0	0.000455	0	0	0	0	0	0	0	0	0	0	0	0	0	0	0	0	0
OTU1006	0	0	0	0	0	0	0	0	0	0	0	0	0	0	0	0	0	0	0	0	0	0	0	0	0	0	0	0	0	0	0	0	0	0	0	0	0	0	0	0	0	0	0	0	0	0	0	0	0
OTU1007	0	0	0	0	0	0	0	0	0	0	0	0	0	0	0	0	0	0	0	0	0	0	0	0	0	0	0	0	0	0	0	0	0	0	0	0	0	0	0	0	0	0	0	0	0	0	0	0	0
OTU1008	0	0	0	0	0	0	0	0	0	0	0	0	0	0	0	0	0	0	0	0	0	0	0	0	0	0	0	0	0	0	0	0	0	0	0	0	0	0	0	0	0	0	0.001145	0	0	0	0	0	0
OTU1009	0	0	0	0	0	0	0	0	0	0	0	0	0	0	0	0	0	0	0	0	0	0	0	0	0	0	0	0	0	0	0	0	0	0	0	0	0	0	0	0	0	0	0	0	0	0	0	0	0
OTU1010	0	0	0	0	0	0	0	0	0	0	0	0	0	0	0	0	0	0	0	0	0	0	0	0	0	0	0	0	0	0	0	0	0	0	0	0	0	0	0	0	0	0	0	0	0	0	0	0	0
OTU1011	0	0	0	0	0.000971	0	0	0	0	0	0	0	0	0	0	0	0	0	0	0	0	0	0	0	0	0	0	0	0	0	0	0	0	0	0	0	0	0	0	0	0	0	0	0	0	0	0	0	0
OTU1012	0	0	0	0	0	0	0	0	0	0	0	0	0	0	0	0	0	0	0	0	0	0	0	0	0	0	0	0	0	0	0	0	0	0	0	0	0	0	0	0	0	0	0	0	0	0	0	0	0
OTU1013	0	0	0	0	0	0	0	0	0	0	0	0	0	0	0.00076	0	0	0	6.90E-05	0	0	0	0	0	0	0	0	0	8.00E-05	0	0	0	0	0	0	0	0	0	0	0	0	0	0	0	0	0	0	0	0
OTU1014	0	0	0	0	0	0	0	0	0	0	0	0	0	0	0	0	0	0	0	0	0	0	0	0	0	0	0	0	0	0	0	0	0	0	0	0	0	0	0	0	0	0	0	0	0	0	0	0	0
OTU1015	0	0	0	0	0	0	0	0	0	0	0	0	0	0	0	0	0	0	0	0	0	0	0	0	0	0	0	0	0	0	0	0	0	0	0	0	0	0	0	0	0	0	0	0	0	0	0	0	0
OTU1016	0	0	0	0	0	0	0	0	0	0	0	0	0	0	0	0	0	0	0	0	0	0	0	0	0	0	0	0	0	0	0	0	0	0	0	0	0	0	0	0	0	0	0	0	0	0	0	0	0
OTU1017	0	0	0	0	0	0	0	0	0	0	0	0	0	0	0	0	0	0	0	0	0	0	0	0	0	0	0	0	0	0	0	0	0	0	0	0	0	0	0	0	0	0	0	0	0	0	0	0	0
OTU1018	0	0	0	0	0	0	0	0	0	0	0	0.000923	0	0	0	0	0	0	0	0	0	0	0	0	0	0	0	0	0	0	0	0	0	0	0	0	0	0	0	0	0.003034	0	0	0	0	0	0	0	0
OTU1019	0	0	0	0	0	0	0	0	0	0	0	0	0	0	0	0	0	0	0	0	0	0	0	0.000844	0	0	0	0	0	0	0	0	0	0	0	0	0	0	0	0	0	0	0	0	0	0	0	0	0
OTU1020	0	0	0	0	0	0	0	0	0	0	0	0	0	0	0	0	0	0	0	0	0	0	0	0	0	0	0	0	0	0	0	0	0	0	0	0	0	0	0	0	0	0	0	0	0	0	0	0	0
OTU1021	0	0	0	0	0	0	0	0	0	0	0	0	0	0	0	0	0	0	0	0	0	0.001104	0	0	0	0	0	0	0	0	0	0	0	0	0	0	0	0	0	0	0	0	0	0	0	0	0	0	0
OTU1022	0	0	0	0	0	0	0	0	0	0	0	0	0	0	0	0	0	0	0.000812	0	0	0	0	0	0	0	0.000822	0	0	0	0	0	0	0	0	0	0	0	0	0	0	0	0	0	0	0	0	0	0
OTU1023	0	0	0	0	0	0	0	0	0	0	0	0	0	0	0	0	0	0	0	0	0	0	0	0	0	0	0	0	0	0	0	0	0.001456	0	0	0	0	0	0	0	0	0	0	0	0	0	0	0	0
OTU1024	0	0	0	0	0	0	0	0	0	0	0	0	0	0	0	0	0	0	0	2.50E-05	0	0	0	0	0	0	0.000531	0.000194	0	0	0	0	0	0	0	0	0	0	0	0	0	0	0	0	0	0	0.001106	0	0
OTU1025	0	0	0	0	0	0	0	0	0	0	0	0	0	0	0	0	0	7.50E-05	0	0	0	0	0	0	0	0	0	0	0	0	0	0	0	0	0	0	0	0	0	0	0	0	0	0.002081	0	0	0	0	0
OTU1026	0	0	0	0	0	0	0	0	0	0	0	0	0	0	0	0	0	0	0	0	0	0	0	0	0	0	0	0	0	0	0	0	0	0	0	0	0	0	0	0	0	0	0	0	0	0	0	0	0
OTU1027	0	0	0	0	0	0	0	0	2.90E-05	0	0	0	0	0	0	0	0.000358	0	0	0	0	0	0	0	0	0	0	0	0	0	0	0	0	0	0	0	0	0	0	0	0	0	0	0	0	0	0	0	0
OTU1028	0	0	0	0	0	0	0	0	0	0	0	0	0	0	0	0	0	0	0	0	0	0	0	0	0	0	0	0	0	0	0	0	0	0	0	0	0	0	0	0	0	0	0	0	0	0	0	0	0
OTU1029	0	0	0	0	0	0	0	0	0	0	0	0	0	0	0	0	0	0	0	0	0	0	0	0	0	0	0	0.001477	0	0	0	0	0	0	0	0	0	0	0	0	0	0	0	0	0	0	0	0	0
OTU1030	0	0	0	0	0	4.50E-05	0	0	0	0	0	0	0	0	0	0	0	0	0	0	0	0	0	0	0	5.40E-05	0	0	0	0	5.00E-05	0	0	0	0	0	0	0	0	0	0	0	0	0	0	0	0	0	0
OTU1031	0	0	0	0	0	0	0	0	0	0	0	0	0	0	0	0	0	0	0	0	0	0	0	0	0	0	0	0	0	0	0	0	0	0	0	0	0	0	0	0	0	0	0	0	0	0	0	0	0
OTU1032	0	0	0	0	0	0	0	0	0	0	0	0	0	0	0.00034	0.000204	0.000578	8.30E-05	0	0.000204	0	0.00092	0	0	0	0	0	0	0	0	0	0	0	0	0	0	0	3.50E-05	0.000523	0	0	0	0	0	0	0	0	0	0
OTU1033	0	0	0	0	0	0	0	0	0	0	0	0	0	0	0	0	0	0	0	0	0	0	0	0	0	0	0	0	0	0	0	0	0	0	0	0	0	0	0	0	0	0	0.000634	0	0	0	0	0	0
OTU1034	0	0	0	0	0	0	0	0	0	0	0	0	0	0	0	0	0	0	0	0	0	0	0	0	0.00062	0	0	0	0	0	0	0	0	0	0	0	0	0	0	0	0	0	0	0	0	0	0	0	0
OTU1035	0	0	0	0	0	0	0	0	0	0	0	0	0	0	0	0	0	0	0	0	0	0	0	0	0	0	0	0	0	0	0	0	0	0	0	0	0	0	0	0	0	0	0	0	0	0	0	0	0
OTU1036	0.000355	0	0.000527	0	0.000164	0	0	0	0	0	0.000717	0	0	0	0	0	0.00479	0	0.000423	0.000539	0.001377	0	0.002124	0	0.007155	0	0	0.003598	0	0.001564	0.001004	0	0	0.003201	0	0	0.001324	0.00037	0	0	0	0	0.000998	0	0.000433	0	0	0	0
OTU1037	0	0	0	0	0	0	0	0	0	0	0	0	0	0	0	0	0	0	0.000224	0	0	0	0	0	0	0	0	0	0	0	0	0	0	0	0	0	0	0	0	0	0	0	0	0	0	0	0	0	0
OTU1038	0	0	0	0	0	0	0	0	0	0	0	0	0	0	0	0	0	0	0	0	0	0	0	0	0	0	0	0	0	0	0	0	0	0	0	0	0	0	0	0	0	0	0	0	0	0	0	0	0
OTU1039	0	0	0	0	0	0	0	0	0	0	0	0	0	0	0	0	0	0	0	0	0	0	0	0	0	0	0	0	0	0	0	0	0	0	0	0	0	0	0	0	0	0	0	0	0	0	0	0	0
OTU1040	0	0	0	0	0.000276	0	0	0	0	0	0	0	0	0	0	0	0	0	0	0	0	0	0	0	0	0	0	0	0	0	0	0	0	0	0	0	0	0	0	0	0	0	0	0	0	0	0	0	0
OTU1041	0	0	0	0	0	0	0	0	0	0	0	0	0	0	0	0	0	0	0	0	0	0	0	0	0	0	0	0	0	0	0	0	0	0	0	0	0	0	0	0	0	0	0	0	0	0	0	0	0
OTU1042	0	0	0	0	0	0	0	0	0	0	0	0	0	0	0	0	0	0	0	0	0	0.001475	0	0	0	0	0	0	0	0	0	0	0	0	0	0	0	0	0	0	0	0	0	0	0	0	0	0	0
OTU1043	0	0	0	0	0	0	0	0	0	0	0	0	0	0	0	0	0	0	0	0	0	0	0	0	0	0	0	0	0	0.000869	0	0	0	0	0	0	0	0	0	0	0	0	0	0	0	0	0	0	0
OTU1044	0	0	0	0	0	0	0	0	0	0	0	0	0	0	0	0	0	0	0	0	0	0	0	0	0	0	0	0	0	0	0	0	0	0	0	0	0	0	0	0	0	0	0	0	0	0	0	0	0
OTU1045	0.002441	0	0	0	0.001786	0.000342	0	0	0	0.000117	0	0.000954	0.001703	0.000294	0.001993	0	0.152455	0	9.30E-05	0	0.001224	0.000157	0	0	0	0.000477	0	0	0	0	0.001901	0	0.001355	0	0.001941	5.50E-05	0	0.003389	0.002177	0.002399	0.008123	0.000844	0.000156	0.001227	0	0.000946	0.001635	0	0.003611
OTU1046	0	0	0	0	0	0	0	0	0	0	0	0	0	0	0	0	0	0	0	0	0	0	0	0	0	0	0	0	0	0	0	0	0	0	0	0	0	0	0	0	0	0	0.000956	0	0	0	0	0	0
OTU1047	0	0.0016	0	0	0	0	0	0	0	0	0	0	0	0	0	0	0	0	0	0	0	0	0	0	0	0	0	0	0	0	0	0	0	0	0	0	0	0	0	0	0	0	0	0	0	0	0	0	0
OTU1048	0	0	0	0	0	0	0	0	0	0	0	0	0	0	0	0	0	0	0	0	0	0	0	0	0	0	0	0	0	0	0	0	0	0	0	0	0	0	0	0	0	0	0	0	0	0	0	0	0
OTU1049	0	0	0	0	0	0	0	0	0	0	0	0	0	0	0	0	0	0	0	0	0	0	0	0	0	0	0	0	0	0	0	0	0	0	0	0	0	0	0	0	0	0	0	0	0	0	0	0	0
OTU1050	0.000394	4.60E-05	0.00031	0	0	0.001098	0.006285	0	0.00014	0.000254	0.00373	0.006163	0	0.001595	5.40E-05	0	0	0	0.000878	0	0.000778	0	0.000957	0.000388	0.004986	0.006238	0.010534	9.90E-05	0	0	0	0	0.000627	0.001461	0.000214	0.003929	0.00769	4.20E-05	0	0.00211	0	0.001752	0	6.50E-05	0	0	0	0	0.00017
OTU1051	0	0	0	0	0	0	0	0	0	0	0	0.000398	0	0	0	0	0	0	0	0	0	0	0	0	0	0	0	0	0	0	0	0	0	0	0	0	0	0	0	0	0	0	0	0	0	0	0	0	0
OTU1052	0	0	0	0	0	0	0	0	0	0	0	0	0	0	0	0	0	0	0	0	0	0	0	0	0	0	0	0	0	0	0	0	0	0	0	0	0	0	0	0	0	0	0	0	0	0	0	0	0
OTU1053	0	0	0	0	0	0	0	0	0	0	0	0	0	0	0	0	0	0	0	0	0	0	0	0	0	0	0	0	0	0	0.001429	0	0	0	0	0	0	0	0	0	0	0	0	0	0	0	0	0	0
OTU1054	0	0	0	0	0	0	0	0	0	0	0	0	0	0	0	0	0	0	0	0	0	0	0	0	0	0	0	0	0	0	0	0	0	0	0	0	0	0	0	0	0	0	0	0	0	0	0	0	0
OTU1055	0	0	0	0	0	0	0	0	0	0	0	0	0	0	0	0	0	0	0	0	0	0	0	0	0	0	0	0	0	0	0	0	0	0	0	0	0	0	0	0	0	0	0	0.001168	0	0	0	0	0
OTU1056	0	0	0	0	0	0	0	0	0	0	0	0	0	0	0	0	0	0	0	0	0	0	0	0	0	0	0	0	0	0	0	0	0	0	0	0	0	0	0	0	0	0	0	0	0	0.003045	0	0	0
OTU1057	0	0	0	0	0	0	0	0	0	0	0	0	0	0	0	0	0	0	0	0	0	0	0	0	0	0	0	0	0	0	0	0	0	0	0	0	0	0	0	0	0	0	0	0	0	0	0	0	0
OTU1058	0.001114	0	0	0	0	0	0	0	0	0	0	0	0	0	0	0	0	0	0	0	0	0	0	0	0	0	0	0	0	0	0	0	0	0	0	0	0	0	0	0	0	0	0	0	0	0	0	0	0
OTU1059	0	0	0	0	0	0	0.000957	0	0	0	0	0	0	0	0	0	0	0	0	0	0	0	0	0	0	0	0	0	0	0	0	0	0	0	0	0	0	0	0	0	0	0	0	0	0	0	0	0	0
OTU1060	0	0	0	0	0	0	0	0	0	0	0	0	0	0	0	0	0	0	0	0	0	0	0	0	0	0	0	0	0	0	0	0	0	0	0.000902	0	0	0	0	0	0	0	0	0	0	0	0	0	0
OTU1061	0	0	0	0	0	0	0.00086	0	0	0	0	0	0	0	0	0	0	0	0	0	0	0	0	0	0	0	0	0	0	0	0	0	0	0	0	0	0	0	0	0	0	0	0	0	0	0	0	0	0
OTU1062	0	0	0	0	0	0	0	0	0.00126	0	0	0	0	0	0	0	0	0.001808	0	0.000201	0	0	0	0	0	0	0	0	0.003181	0	0	0	0	0	0	0	0	0	0	0	0	0	0	0	0	0	0	0	0
OTU1063	0	0	0	0	0	0	0	0	0	0	0	0	0	0	0	0	0	0	0	0	0	0	0	0	0	0	0	0	0	0	0	0	0	0	0	0	0	0	0	0	0	0.001181	0	0	0	0	0	0	0
OTU1064	0	0	0	0	0	0	0	0	0	0	0	0	0	0	0	0	0	0	0	8.00E-05	9.90E-05	0	0	0	0	0	0	0	0	0	0	0	0	0	0	5.30E-05	0	0.000845	0	0	0	0	0	0	0	0	0	0	0
OTU1065	0	0	0	0	0	0	0	0	0	0	0	0	0	0	0	0	0	0	0	0	0	0	0	0	0	0.00019	0	0	0	0	0	0	0	0	0	0	0	0	0	0	0	0	0	0	0	0	0	0	0
OTU1066	0	0	0	0	0	0	0	0	0	0	0	0	0	0	0	0	8.10E-05	0	0	0	0	0	0	0	0	0	0	0	0	0	0	0	0	0	0	0	0	0	0	0	0	0	0	0	0	0	0	0	0
OTU1067	0	0	0	0	0	0	0	0	0	0	0	3.90E-05	0.0009	0	0	0	0	0	0	0	0	0	0	0	0	0	0	0	0	0	0	0	0	0	5.00E-05	0	0	0	0	0	0	0	0	0	0	0	0	0	0
OTU1068	0	0	0	0.000114	0	0	0	0	0	0	0	0	0.000464	0	0.000204	0	0	0	0	0	0	0.000472	0	0	0	0	0	0	0	0	0	0	0	0	0	0	0	0	0	0	0	0	0	0	0	0	0	0	0
OTU1069	0	0	0	0	0	0	0	0	0	0	0	0	0	0	0	0	0	0	0	0	0	0.000152	0	0.000125	0.000419	0	0	0	0	0	0	0	0	0	0	0	0	0	0	0	0	0	0	0	0	0	0	0	0
OTU1070	0	0	0	0	0	0	0	0	0	0	0	0	0	0	0	0	0	0	0	0	0	0.000372	0	0	0	0	0	0	0	0	0	0	0	0	0	0	0	0	0	0	0	0	0	0	0	0	0	0	0
OTU1071	0	0	0	0	3.90E-05	0	0	0	0	0	0	0.000484	0	0	0	0	0	0	0	0	0	0	0	0	0	0	0.001137	0	0	0.000348	0	0	0	0	0	0	0	0	0	0	0	0	0	0	0	0	0	0	0
OTU1072	0	0	0	0	0	0	0	0	0	0	0	0	0	0	0	0	0	0	0	0	0	0	0	0	0	0	0	0	0	0	0	0	0	0	0	0	0	0	0	0	0	0	0	0	0	0.00129	0	0	0
OTU1073	0	0	0	0	0	0	0	0	0	0	0	0	0	0	0	0	0	0	0	0.000848	0.001563	0	0	0	0	0	0	0	0	0	0	0	0	0	0	0	0	0.000571	0	0	0	0	0	0	0	0	0	0	0
OTU1074	0	0	0	3.70E-05	3.30E-05	0	0	0	0	4.30E-05	0	3.00E-05	0.001425	0	0	0	6.30E-05	7.60E-05	0	0.000951	0	0	0.00258	0.000193	0	0	0	0	0	8.30E-05	0.000137	0	5.20E-05	0	9.70E-05	0	0	4.60E-05	3.20E-05	0	0	0	0	0	3.90E-05	8.10E-05	0	0.000518	0
OTU1075	0	0	0	0	0	0	0	0.001737	0	0	0	0	0	0	0	0	0	0	0	0	0	0	0	0	0	0	0	0	0	0	0	0	0	0	0	0	0	0	0	0	0	0	0	0	0	0	0	0	0
OTU1076	0	0	0	0	0	0	0	0	0	0	0	0	0	0	0	0	0	0	0	0	0	0	0	0	0	0	0	0	0.000838	0	5.80E-05	0	0	0	0	0	0	0	0	0	0	0	0	0	0	0	0	0	0
OTU1077	0	0	0	0	0	0	0	0	0	0	0	0	0	0	0	0	0	0	0	0	0	0	0	0	0	0	0	0	0	0	0	0	0	0	0	0	0	0	0	0	0	0	0	0	0	0	0	0	0
OTU1078	0	0	0	0	0	0	0	0	0	0	0	0	0	0	0	0	0	0	0	0	0	0	0	0	0	0	0	0	0	0	0	0	0	0	0	0	0	0	0	0	0	0	0	0	0	0	0	0	0
OTU1079	0.000542	0	0	0	0	0	0	0	0	0	0	0	0	0	0	0	0	0	0	0	0	0	0	0	0	0	0	0	0	0	0	0	0	0	0	0	0	0	0	0	0	0	0	0	0	0	0	0	0
OTU1080	0	0	0	0	0	0	0	0	0	0	0	0	0	0	0	0	0	0	0	0	0	0	0	0	0	0	0	0	0	0	0	0	0	0	0	0	0	0	0	0	0	0	0	0	0	0.000636	0	0	0
OTU1081	0	0	0	0	0	0	0	0	0	0	0	0	0	0	0	0	0	0	0	0	0	0	0	0	0	0	0	0	0	0	0	0	0	0	0	0	0	0	0	0	0	0	0	0	0	0	0	0	0
OTU1082	0	0	0	0	0	0	0	0	0	0	0	0	0	0	0	0	0	0	0	0	0	0	0	0	0	0	0	0	0	0	0	0	0	0	0	0	0	0	0	0	0	0	0	0	0	0	0	0	0
OTU1083	0	0	0	0	0	0	0	0	0	0	0	0	0	0	0	0	0	0	0	0	0	0	0	0	0	0	0	0	0	0	0	0	0	0	0	0	0	0	0	0	0	0	0	0	0	0	0	0	0.000737
OTU1084	0	0	0	0	0	0	0	0	0	0	0	0	3.70E-05	0	8.60E-05	0	0	0	0	0	0	0	0	0	0	0	0	0	0	0	0	0	0	0	0	0	0.000953	0	0	0	0	0	0	0	0	0	0	0	0
OTU1085	0	0	0	0	0	0	0	0	0	0	0	0	0	0	0	0	0	0	0	0	0	0	0	0	0	0	0	0	0	0	0	0	0	0	0	0	0	0	0	0	0	0	0	0	0	0	0	0	0
OTU1086	0	0	0	0	0	0.000285	0.001662	0.000674	0	9.60E-05	0.004485	0.001077	0	0	0.000616	0	0.001863	0.000624	0.000456	0	0.001523	0.001046	0	0	0	0	0.003281	9.10E-05	0	0	0.001536	0	0	0	0	0	0.003369	0	0	0	0	0	5.50E-05	0.000514	0	0	0	0.00479	0
OTU1087	0	0	0	0	0	0	0	0	0	0	0	0	0	0	0	0	0	0	0	0	0	0	0	0	0	0	0	0	0	0	0	0	0	0	0	0	0	0	0	0	0	0	0	0	0	0	0	0	0
OTU1088	0	0	0	0	0	0	0	0	0	0	0	0	0	0	0	0	0	0	0	0	0	0	0	0	0	0	0	0	0	0	0	0	0	0	0	0	0	0	0	0	0	0	0	0	0	0	0	0	0
OTU1089	0	0	0	0	0	0	0	0	0	0	0	0	0	0	0	0	0	0	0	0	0	0	0	0	0	0	0	0.000324	0	0	0	0	0	0	0	0	0	0	0	0	0	0	0	0	0	0	0	0	0.000229
OTU1090	0.00252	0.003156	0	0	0.000315	0	0	0.000383	0.000147	0	0.000121	0	0	3.90E-05	0	4.40E-05	0	4.00E-05	0	3.70E-05	0.000756	0.001825	0	8.80E-05	0	0	0	0	0	0	5.50E-05	0	0	0	0.001047	0	0.001801	0.000579	8.50E-05	0.000165	5.60E-05	0.001141	0	0	0	9.60E-05	0	0	8.70E-05
OTU1091	0	0	0	0	0	0	0	0	0	0	0	0	0	0	0	0	0	0	0	0	0	0	0	0	0	0	0	0	0	0	0	0	0	0	0	0	0	0	0	0	0	0	0	0	0	0	0	0	0
OTU1092	0	0	0	0	0	0	0	0	0	0	0	0	0	0	0	0	0	0	0	0	0	0	0	0	0	0	0	0	0	0	0	0	0	0	0	0	0	0	0	0	0.000652	0	0	0	0	0	0	0	0
OTU1093	0	0	0	0	0	0	0	0	0	0	0	0	0	0	0	0	0	0	0	0	0	0	0	0	0	0	0	0	0	0	0	0	0	0	0	0	0	0	0	0	0	0	0	0	0	0	0	0	0
OTU1094	0	0	0	0	0	0	0	0	0	0.000928	0	0	0	0	0	0	0	0	0	0	0	0	0	0	0	0	0	0	0	0	0	0	0	0	0	0	0	0	0	0	0	0	0	0	0	0	0	0	0
OTU1095	0	0	3.20E-05	0	0	0	0	0	0	0	0	0	0	0	0	0	0	0	0	0	0	0	0	0	0	0	0	0	0	0	0	0	0	0	0.001077	0	0	0	0	0	0	0	0	0	0	0	0	0	0
OTU1096	0	0	0	0	0	0	0	0	0	0	0	0	0	0	0	0	0	0	0	0	0	0	0	0	0	0	0	0	0	0	0	0	0	0	0	0	0	0	0	0	0	0	0	0	0	0.001023	0	0	0
OTU1097	0	0	0	0	0	0	0	0	0	0	0	0	0	0	0	0	0	0	0	0	0	0	0	0	0	0	0	0	0	0	0	0	0	0	0	0	0	0	0	0	0	0	0	0	0	0	0	0	0
OTU1098	0	0	0	0	0	0	0	0	0	0	0	0	0	0	0	0	0	0	0	0	0	0	0	0	0	0	0	0	0	0	0	0	0	0	0	0	0	0	0	0	0	0	0	0	0	0	0	0	0
OTU1099	0	0	0	0	0	0	0	0	0	0	0	0	0	0	0	0	0	0	0	0	0	0	0	0	0	0	0	0	0	0	0	0	0	0	0	0	0	0	0	0	0	0	0	0	0	0	0	0	0
OTU1100	0	0	0	0	0	0	0	0	0	0	0	0	0	0	0	0	0	0	0	0	0	0	0	0	0	0	0	0	0	0	0	0	0	0	0	0	0	0	0	0	0	0	0	0	0	0	0	0	0
OTU1101	0.000867	0	0	0	0	0	0	0	0	0	0	0	0	0	0	0	0	0	0	0	0	0	0	0	0	0	0	0	0	0	0	0	0	0	0	0	0	0	0	0	0	0	0	0	0	0	0	0	0
OTU1102	0	0	0	0	0	0	0	0	0	0	0	0	0	0	0	0	0	0	0	0	0	0	0	0	0	0	0	0	0	0	0	0	0	0	0	0.001075	0	0	0	0	0	0	0	0	0	0	0	0	0
OTU1103	0	0	0	0	0	0	0	0	0	0	0	0	0	0	0	0	0	0	0	0	0	0	0	0	0	0	0	0	0	0	0	0	0	0	0	0	0	0	0	0	0	0	0	0	0	0	0	0	0
OTU1104	0	0	0	0	0	0	0	0	0	0	0	0	0	0	0	0	0	0	0	0	9.20E-05	0	0	0	0	0	0	0	0	0	0	0	0	0	0	0	0	0	0.000568	0	0	0	0	0	0	0	0	0	0
OTU1105	0	0	0	0	0	0	0	0	0	0	0	0	0	0	0.000656	0	0	0	0	0	0	0	0	0	0	0	0	0	0	0	0	0	0	0	0	0	0	0	0	0	0	0	0	0	0	0	0	0	0
OTU1106	0	0	0	0	0	0	0	0	0	0	0	0	0	0	0	0	0	0	0	0	0	0	0	0	0	0	0	0	0	0	0	0	0	0	0	0	0	0	0	0	0	0	0	0.001492	0	0	0	0	0
OTU1107	0	0	0	0	0	0	0	0	0	0	0	0.004411	0	0	0	0	0	0	0	0	0	0	0	0	0	0	0	0	0	0	0	0	0	0	0	0	0	0	0	0	0	0	0	0	0	0	0	0	0
OTU1108	0	0	0	0	0	0	0	0	0	0	0	0	0	0	0	0	0	0	0	0	0	0	0	0	0	0	0	0	0	0	0	0	0	0	0	0	0	0	0	0	0	0	0	0	0	0	0	0	0
OTU1109	0	0	0	0	0	0	0	0	0	0	0	0	0	0	0	0	0	0	0	0	0	0	0	0	0	0	0	0	0	0	0	0	0	0	0	0	0	0	0	0	0	0	0	0	0	0	0	0	0
OTU1110	0	0	0	0	0	0	0	0	0	0	0	0	0	0	0	0	0	0	0	0	0	0	0	0	0	0	0	0	0	0	0	0	0	0	0.001165	0	0	0	0	0	0	0	0	0	0	0	0	0	0
OTU1111	0	0	0	0	0	0	0	0	0	0	0	0	0	0	0	0	0	0	0	0	0	0	0	0	0	0	0	0	0	0	0	0	0	0	0	0	0	0	0	0	0	0	0	0	0	0	0	0	0
OTU1112	0	0	0	0	0	0	0	0	0	0	0	0	0	0	0	0	0	0	0	0	0	0	0	0	0	0	0	0	0	0	0	0	0	0	0	0	0	0	0	0	0	0	0	0	0	0	0	0	0
OTU1113	0.001333	0	0	0	0	0	0	0	0	0	0	0	0	0	0	0	0	0	0	0	0	0	0	0	0	0	0	0	0	0	0	0	0	0	0	0	0	0	0	0	0	0	0	0	0	0	0	0	0
OTU1114	0	0	0	0	0	0	0	0	0	0	0	0	0	0	0	0	0	0	0	0	0	0	0	0	0	0	0	0	0	0	0	0	0	0	0	0	0	0	0	0	0	0	0	0.000934	0	0	0	0	0
OTU1115	0	0	0	0	0	0	0	0	0	0	0	0	0	0	0	0	0	0	0	0	0	0	0	0	0	0	0	0	0	0	0	0	0	0	0	0	0	0	0	0	0	0	0	0.001136	0	0	0	0	0
OTU1116	0	0	0	0	0	0	0	0	0	0	0	0	0	0	0	0	0	0	0	0	0	0	0	0	0	0	0	0	0	0	0	0	0	0	0	0	0	0	0	0	0	0	0	0	0	0	0	0	0
OTU1117	0	0	0	0	0	0	0	0	0	0	0	0	0	0	0	0	0	0	0	0	0	0	0	0	0	0	0	0	0	0	6.20E-05	0	0	0	0	0	0	0	0	0	0	0	0	0	0	8.10E-05	0	0	0
OTU1118	0	0	0	0	0	0	0	0.000865	0	0	0	0	0	0	0	0	0	0	0	0	0	0	0	0	0	0	0	0	0	0	0	0	0	0	0	0	0	0	0	0	0	0	0	0	0	0	0	0	0
OTU1119	0	0	0	0	0	0	0	0	0	0	0	0	0	0	0	0	0	0	0	0	0	0	0	0	0	0	0	0	0	0	0	0	0	0	0	0	0	0	0	0	0	0	0	0	0	0	0	0	0
OTU1120	0	0	0	0	0	0	0	0	0	0	0	0	0	0	0	0	0	0	0	0	0	0	0	0	0	0	0	0	0	0	0	0	0	0	0	0	0	0	0	0	0	0	0	0	0	0	0	0	0
OTU1121	0	0	0	0	0	0	0	0	0	0	0	0	0	0	0	0	0	0	0	0	0	0	0	0	0	0	0	0	0	0	0	0	0	0	0	0	0	0	0	0	0	0	0	0	0	0	0	0	0
OTU1122	0	0	0	0	0	0	0	0	0	0	0	0	0	0	0	0	0	0	0	0.000664	0	0	0	0	0	0	0	0	0	0	0	0	0	0	0	0	0	0	0	0	0	0	0	0	0	0	0	0	0
OTU1123	0	0	0	0	0	0	0	0	0	0	0	0	0	0	0	0	0	0	0	0	0	0	0	0	0	0	0	0	0	0	0	0	0	0	0	0	0	0	0	0	0	0	0	0	0	0	0	0	0
OTU1124	0	0	0	0	3.70E-05	0	4.20E-05	0	3.20E-05	0	4.40E-05	0.001883	0	0	0	0	0	0	0	0	0	0	0	0	0	0	0	0	0	0	0	0	0	0	0	0	0	0	4.10E-05	0.000203	0	0	0	0	0	0.000444	0	0	0
OTU1125	0	0	0	0	0	0	0	0	0	0	0	0	0	0	0	0	0	0	0	0	0	0	0	0	0	0	0	0	0	0	0	0	0	0	0	0	0	0	0	0	0	0	0	0	0	0	0	0	0
OTU1126	0	0	0	0	0	0	0	0	0	0	0	0	0	0	0	0	0	0	0	0	0	0	0	0	0	0	0	0	0	7.60E-05	0	0	0	0	0	0	0	0	0	0	0	5.10E-05	0	0	0	0	0	0	0
OTU1127	0	0	0	0	0	0	0.000241	0	0	0	0	0	0	0	0	0	0	0	0	0	0	0	0	0	0	0	0	0	0	0	0	0	0	0	0	0	0	0	0	0	0	0	0	0	0	0	0	0	0
OTU1128	0	0	0	0	0	0	0	0	0	0	0	0	0	0	0	0	0	0	0	0	0	0	0	0	0	0	0	0	0	0	0	0	0	0	0	0	0	0	0.000277	0	0	0	0	0	0	0	0	0	0
OTU1129	0	0	0	0	0	0	0	0	0	0	0	0	0	0	0	0	0	0	0	0	0	0	0	0	0	0	0	0	0	0.000517	0	0	0	0	0	0	0	0	0	0	0	0	0	0	0	0	0	0	0
OTU1130	0	0	0	0	0	0	0	0	0	0	0	0	0	0	0	0	0	0	0	0	0	0	0	0	0	0	0	0	0	0.00083	0	0	0	0	0	0	0	0	0	0	0	0	0	0	0	0	0	0	0
OTU1131	0	0	0	0	4.20E-05	0	0	0	0	0	0	0.007195	0	0	0	0.001504	0	0	0	0	0	0	0	0	0	0	0	0.001649	0	0	0	0	0	0	0	0	0	0	0	0	0	0.000436	0	0	0	0	0	0	0
OTU1132	0	0	0	0	0	0	0	0	0	0	0	0	0	0	0	0	0	0	0	0	0	0	0	0	0	0	0	0	0	0	0	0	0	0	0	0	0	0	0	0	0	0	0	0	0	0	0	0	0
OTU1133	0	0	0	0	0	0.000357	0	0	0	0	0	0	0	0	0	0	0	0	0	0	0	0	0	0	0.000495	0	0	0	0	0	0	0.002857	0	0	0	0.001612	0	0	0	0	0	0	0	0	0	0	0	0	0
OTU1134	0	0	0	0	0	0	0	0	0	0	0	0	0	0	0	0	0	0	0	0	0	0	0	0	0	0	0	0	0	0	0	0	0	0	0.000269	0	0	0	0	0	0	0	0	0	0	0	0	0	0
OTU1135	0	0	0	0	0	0	0	0	0	0	0	0	0	0	0	0	0	0	0	0	0	0	0	0	0	0	0	0	0	0	0	0	0	0	0	0	0	0	0	0	0	0	0	0	0	0	0	0	0
OTU1136	0	0	0	0	0	0	0	0	0	0	0	0	0	0	0	0	0	0	0	0	0	0	0	0	0	0	0	0	0	0	0	0	0	0	0	0	0	0	0	0	0	0	0	0	0	0.001529	0	0	0
OTU1137	0	0	0	0	0	0	0	0	0	0	0	0	0	0	0	0	0	0	0	0	0	0	0	0	0	0	0	0	0	0	0	0	0	0	0	0	0	0	0	0	0	0	0	0	0	0	0	0	0
OTU1138	0	0	0	0	0	0	0	0	0.000641	0	0	0	0	0	0	0	0	0	0	0	0	0	0	0	0	0	0	0	0	0	0	0	0	0	5.00E-05	0	0	0	0	0	0	0	0	0	0	0	0	0	0
OTU1139	0	0	0	0	0	0	0	0	0	0	0	0	0	0	0	0	0	0	0	0	0	0	0	0	0	0	0	0	0	0	0	0	0	0	0	0	0	0	0	0	0	0	0	0	0	0	0	0	0
OTU1140	0	0	3.10E-05	0	0	0	0	0	6.20E-05	0	0	0	0	0.000993	0	0	0.000175	0	0	0	0	0	0	0.002632	0	0	0	0.00189	0	0	0	0.000736	0	0	0.000769	0	0	0.000205	0	0	0	0	0	0	0	0	0.00158	0	9.10E-05
OTU1141	0	0	0	0	0	0	0	0	0	0	0	0	0	0	0	0	0	0	0	0	0	0	0	0	0	0	0	0	0	0	0	0	0	0	0	0	0	0	0	0	0	0	0	0	0	0	0.000427	0	0
OTU1142	0	0	0	0	0	0	0	0	0	0	0	0	0	0	0	0	0	0	0	0	0	0	0	0	0	0	0	0	0	0	0	0	0	0	0	0	0	0.000521	0	0	0	0	0	0	0	0	0	0	0
OTU1143	0	0	0	0	0	0	0	0	5.80E-05	0	0	0	0	0	0	0	0	0	0	0	0	0	0	0	0	0	0	0	0	0	0	0	0	0	0	0	0	0	0	0	0	0	0	0	0	0	0	0	0
OTU1144	0	0	0	0	0	0	0	0	0	0	0	0	0	0	0	0	0	0	0	0.000154	0	0	0	0	0	0	0	0	0	0	0	0	0	0	0	0	0	0	0	0	0	0	0	0	0	0	0	0	0
OTU1145	0	0	0	0	0	0	0	0	0	0	0	0	0	0	0	0	0	0	0.000132	0	0	0	0	0	0	0	5.30E-05	0	0	0	0	0	0	0	0	0	0	0	0	0	0	0	0	0	0	0	0	0	0
[truncated: 59 more columns]
