# Supplementary material for: Overview of microbial profiles in human hepatocellular carcinoma and adjacent nontumor tissues
Source: J Transl Med. 2023 Feb 2;21:68. doi: 10.1186/s12967-023-03938-6 (PMC9893660; doi:10.1186/s12967-023-03938-6)
Supplement: Supplementary file 3 — Additional file 3. Table S2 Shared microbiome in HCC and paracancerous tissues at different sample coverages. [file 12967_2023_3938_MOESM3_ESM.csv]

OUT number	Sample coverage
OTU1(Achromobacter)	1
OTU2(Dietzia)	1
OTU3(Aliidiomarina)	1
OTU4(Brevundimonas)	1
OTU5(Methylobacterium-Methylorubrum)	1
OTU6(Pelomonas)	1
OTU7(Halomonas)	1
OTU11(Halomonas)	1
OTU14(Azospirillum)	1
OTU15(Acinetobacter)	1
OTU17(Alcaligenes)	1
OTU50(Halomonas)	1
OTU153(Enterobacteriaceae_unclassified)	1
OTU416(Brevundimonas)	1
OTU707(Acinetobacter)	1
OTU13(Aliidiomarina)	0.98989899
OTU58(Enterobacteriaceae_unclassified)	0.96969697
OTU857(Aliidiomarina)	0.95959596
OTU18(Faecalibacterium)	0.949494949
OTU26(Hydrogenophaga)	0.939393939
OTU29(Brevundimonas)	0.929292929
OTU49(Cellvibrio)	0.909090909
OTU40(Bacillus)	0.898989899
OTU45(Butyricicoccaceae_unclassified)	0.898989899
OTU912(Enterobacteriaceae_unclassified)	0.898989899
OTU21(Aeromicrobium)	0.888888889
OTU24(Bacteroides)	0.888888889
OTU51(Serratia)	0.888888889
OTU10(Enterobacteriaceae_unclassified)	0.878787879
OTU30(Streptococcus)	0.868686869
OTU36(Acidovorax)	0.868686869
OTU8(Enterococcus)	0.848484848
OTU32(Subdoligranulum)	0.838383838
OTU200(UCG-008)	0.808080808
OTU12(Escherichia-Shigella)	0.797979798
OTU34(Xanthobacteraceae_unclassified)	0.797979798
OTU177(Methylobacterium-Methylorubrum)	0.797979798
OTU42(Bacteroides)	0.777777778
OTU27(Neisseria)	0.757575758
OTU143(Staphylococcus)	0.757575758
OTU992(Acinetobacter)	0.757575758
OTU38(Bacteroides)	0.747474747
OTU43(Hyphomonadaceae_uncultured)	0.747474747
OTU20(Prevotella)	0.727272727
OTU47(Rhizobiaceae_unclassified)	0.727272727
OTU112(Lachnoclostridium)	0.717171717
OTU187(Cutibacterium)	0.717171717
OTU75(Methyloversatilis)	0.707070707
OTU123(Neisseria)	0.686868687
OTU67(Thauera)	0.666666667
OTU78(Halomonas)	0.666666667
OTU56(Bacteroides)	0.656565657
OTU63(Sphingobium)	0.656565657
OTU44(Haemophilus)	0.646464646
OTU19(Subdoligranulum)	0.636363636
OTU48(Sphingomonas)	0.636363636
OTU59(Prevotella)	0.616161616
OTU61(Veillonella)	0.616161616
OTU57(Methylobacterium-Methylorubrum)	0.606060606
OTU359(Ruminococcaceae_unclassified)	0.606060606
OTU16(Chloroplast)	0.595959596
OTU53(Agathobacter)	0.595959596
OTU39(Streptococcus)	0.585858586
OTU82(Bosea)	0.585858586
OTU98(Pseudoxanthomonas)	0.575757576
OTU329(Nesterenkonia)	0.575757576
OTU1050(Prevotella)	0.575757576
OTU28(Akkermansia)	0.565656566
OTU68(CAG-352)	0.545454545
OTU285(Paracoccus)	0.545454545
OTU596(Veillonella)	0.545454545
OTU65(Novosphingobium)	0.535353535
OTU88(Bogoriella)	0.535353535
OTU124(Caulobacteraceae_unclassified)	0.535353535
OTU1045(Acinetobacter)	0.535353535
OTU31(Blautia)	0.525252525
OTU76(Pseudoxanthomonas)	0.525252525
OTU272(Sphingomonas)	0.525252525
OTU1090(Comamonadaceae_unclassified)	0.525252525
OTU52(Alistipes)	0.515151515
OTU84(Chryseobacterium)	0.515151515
OTU33(Fusobacterium)	0.505050505
OTU54(Phascolarctobacterium)	0.505050505
OTU70(Bacteroides)	0.505050505
